# Supplementary material for: Ab initio simulations of α- and β-ammonium carbamate (NH4·NH2CO2), and the thermal expansivity of deuterated α-ammonium carbamate from 4.2 to 180 K by neutron powder diffraction
Source: Acta Crystallogr B Struct Sci Cryst Eng Mater. 2022 Apr 30;78(Pt 3):459–75. doi: 10.1107/S2052520622002645 (PMC9254591; doi:10.1107/S2052520622002645)
Supplement: Supplementary file 1 [file b-78-00459-sup1.cif]

data_global

_journal_coden_ASTM ?
_journal_coden_Cambridge ?
_journal_coeditor_address ?
_journal_coeditor_code xk5092
_journal_coeditor_email ?
_journal_coeditor_fax ?
_journal_coeditor_name ?
_journal_coeditor_notes ?
_journal_coeditor_phone ?
_journal_data_validation_number ?
_journal_date_accepted 2022-03-08
_journal_date_from_coeditor ?
_journal_date_to_coeditor ?
_journal_date_printers_final ?
_journal_date_printers_first ?
_journal_date_proofs_in ?
_journal_date_proofs_out ?
_journal_date_recd_copyright ?
_journal_date_recd_electronic 2022-01-31
_journal_date_recd_hard_copy ?
_journal_issue ?
_journal_language ?
_journal_name_full ?
_journal_page_first ?
_journal_page_last ?
_journal_paper_category fa
_journal_paper_doi 10.1107/S2052520622002645
_journal_suppl_publ_number ?
_journal_suppl_publ_pages ?
_journal_techeditor_address ?
_journal_techeditor_code b220264
_journal_techeditor_email ?
_journal_techeditor_fax ?
_journal_techeditor_name ?
_journal_techeditor_notes ?
_journal_techeditor_phone ?
_journal_volume ?
_journal_year ?
_iucr_compatibility_tag ?

_audit_update_record
;
2022-03-21 # Formatted by IUCr publCIF
;
_publcif_datablock.id '{dd17cb9a-94ff-4c59-9602-f3f4c87aeced}'


data_ammonium_carbamate_publ
_publcif_datablock.id '{d7f40c5f-f1fb-40c7-99cf-ce3fb61f5a7c}'

_pd_block_id
     2021-11-18T13:00|overall|Howard|HRPD


# pointers to the phase blocks
loop_     _pd_phase_id
          _pd_phase_block_id
          _pd_phase_mass_%
          _pd_phase_name
1  
2021-11-18T13:00|Ammmonium_carbamate|Howard|HRPD
44.63
/a-ammonium_carbamate
2  
2021-11-18T13:00|water_ice|Howard|HRPD          
55.37(22)
water_ice


# pointers to the diffraction patterns
loop_   _pd_block_diffractogram_id
      2021-11-17T15:27|59833_backscattering_banks|Chris|HRPD


#--------------------------------------------------- Information for phase 1
## alpha - ammonium carbamate
data_ammonium_carbamate
_publcif_datablock.id '{4c46d9c3-8ce8-46cf-a39e-f4314383087e}'

_pd_block_id
  2021-11-18T13:00|Ammmonium_carbamate|Howard|HRPD

# Histograms for phase 1
loop_   _pd_block_diffractogram_id
  2021-11-17T15:27|59833_backscattering_banks|Chris|HRPD

_audit_creation_method  "GSAS"
_chemical_name_systematic
;
alpha-ammonium carbamate
;
_chemical_name_common  'alpha-ammonium carbamate' 
_chemical_melting_point ?
_chemical_formula_moiety	'C D2 N O2, D4 N'
_chemical_formula_sum	'C1 D6 N2 O2'
_chemical_formula_weight	84.09

_space_group_crystal_system            orthorhombic
_space_group_IT_number                 61
_symmetry_space_group_name_H-M         'P b c a'
_space_group_name_Hall                 '-P 2ac 2ab'
loop_ 
_symmetry_equiv_pos_site_id 
_symmetry_equiv_pos_as_xyz
       1 +x,+y,+z 
       2 -x+1/2,+y+1/2,+z 
       3 +x,-y+1/2,+z+1/2 
       4 -x+1/2,-y,+z+1/2 
      -1 -x,-y,-z 
      -2 +x+1/2,-y+1/2,-z 
      -3 -x,+y+1/2,-z+1/2 
      -4 +x+1/2,+y,-z+1/2
_cell_length_a                         17.05189(15)
_cell_length_b                         6.43531(7)
_cell_length_c                         6.68093(7)
_cell_angle_alpha                      90.0
_cell_angle_beta                       90.0
_cell_angle_gamma                      90.0
_cell_volume                           733.126(9)
_cell_formula_units_Z                  8
_cell_measurement_temperature          4.2
_exptl_crystal_density_diffrn          1.524


loop_
      _atom_site_type_symbol
      _atom_site_label
      _atom_site_fract_x
      _atom_site_fract_y
      _atom_site_fract_z
      _atom_site_occupancy
      _atom_site_thermal_displace_type
      _atom_site_U_iso_or_equiv
      _atom_site_symmetry_multiplicity
C 
C1      0.10619(14)  0.0873(4)    0.8494(4)    1.0        Uiso   0.0024(5)     8
O 
O1      0.10225(17) -0.0484(5)    0.9844(5)    1.0        Uiso   0.0059(6)     8
O 
O2      0.16616(16)  0.1220(5)    0.7435(4)    1.0        Uiso   0.0045(6)     8
N 
N1      0.31870(13)  0.08174(31)  0.86906(33)  1.0        Uiso   0.0082(4)     8
N 
N2      0.04053(12)  0.2023(4)    0.81546(32)  1.0        Uiso   0.0068(4)     8
D 
D1     -0.01118(19)  0.3389(5)    0.3796(5)    1.0        Uiso   0.0155(7)     8
D 
D2      0.04017(19)  0.2038(6)    0.1943(5)    1.0        Uiso   0.0191(7)     8
D 
D3      0.25844(16)  0.4073(5)    0.3353(5)    1.0        Uiso   0.0130(6)     8
D 
D4      0.32791(17)  0.5148(5)    0.4927(5)    1.0        Uiso   0.0152(6)     8
D 
D5      0.34293(17)  0.2737(5)    0.4070(4)    1.0        Uiso   0.0135(7)     8
D 
D6      0.34763(18)  0.4712(5)    0.2418(6)    1.0        Uiso   0.0173(7)     8

loop_
      _geom_bond_atom_site_label_1
      _geom_bond_atom_site_label_2
      _geom_bond_distance
      _geom_bond_site_symmetry_1
      _geom_bond_site_symmetry_2
      _geom_bond_publ_flag
  C1        O1                1.257(4)  .      1_555  n
  C1        O2                1.263(4)  .      1_555  n
  C1        N2              1.3614(31)  .      1_555  n
  C1        D1                2.067(4)  .      3_555  n
  C1        D2                2.037(4)  .      3_555  n
  O1        C1                1.257(4)  .      1_555  n
  O1        D1                1.940(4)  .     -3_546  n
  O1        D5                1.801(5)  .      4_555  n
  O1        D6                1.924(5)  .      2_546  n
  O2        C1                1.263(4)  .      1_555  n
  O2        D3                1.699(4)  .      3_555  n
  O2        D4                1.815(5)  .      2_545  n
  N1        D3              1.0543(32)  .      3_555  n
  N1        D4                1.045(4)  .      3_555  n
  N1        D5                1.049(4)  .      3_555  n
  N1        D6                1.041(4)  .      3_555  n
  N2        C1              1.3614(31)  .      1_555  n
  N2        D1              1.0155(33)  .      3_555  n
  N2        D2              1.0103(32)  .      3_555  n
  D1        C1                2.067(4)  .      3_554  n
  D1        O1                1.940(4)  .     -3_556  n
  D1        N2              1.0155(33)  .      3_554  n
  D1        D2                1.748(5)  .      1_555  n
  D2        C1                2.037(4)  .      3_554  n
  D2        N2              1.0103(32)  .      3_554  n
  D2        D1                1.748(5)  .      1_555  n
  D3        O2                1.699(4)  .      3_554  n
  D3        N1              1.0543(32)  .      3_554  n
  D3        D4                1.728(5)  .      1_555  n
  D3        D5                1.745(4)  .      1_555  n
  D3        D6                1.695(4)  .      1_555  n
  D4        O2                1.815(5)  .      2_555  n
  D4        N1                1.045(4)  .      3_554  n
  D4        D3                1.728(5)  .      1_555  n
  D4        D5                1.673(5)  .      1_555  n
  D4        D6                1.733(5)  .      1_555  n
  D5        O1                1.801(5)  .      4_554  n
  D5        N1                1.049(4)  .      3_554  n
  D5        D3                1.745(4)  .      1_555  n
  D5        D4                1.673(5)  .      1_555  n
  D5        D6                1.686(5)  .      1_555  n
  D6        O1                1.924(5)  .      2_554  n
  D6        N1                1.041(4)  .      3_554  n
  D6        D3                1.695(4)  .      1_555  n
  D6        D4                1.733(5)  .      1_555  n
  D6        D5                1.686(5)  .      1_555  n

loop_
      _geom_angle_atom_site_label_1
      _geom_angle_atom_site_label_2
      _geom_angle_atom_site_label_3
      _geom_angle
      _geom_angle_site_symmetry_1
      _geom_angle_site_symmetry_2
      _geom_angle_site_symmetry_3
      _geom_angle_publ_flag
  O1        C1        O2              124.60(28)      1_555  .      1_555  n
  O1        C1        N2              116.95(25)      1_555  .      1_555  n
  O2        C1        N2              118.45(23)      1_555  .      1_555  n
  D3        N1        D4              110.80(32)      3_555  .      3_555  n
  D3        N1        D5              112.10(30)      3_555  .      3_555  n
  D3        N1        D6              108.02(29)      3_555  .      3_555  n
  D4        N1        D5              106.06(31)      3_555  .      3_555  n
  D4        N1        D6              112.34(33)      3_555  .      3_555  n
  D5        N1        D6              107.53(31)      3_555  .      3_555  n
  C1        N2        D1              120.13(28)      1_555  .      3_555  n
  C1        N2        D2              117.62(26)      1_555  .      3_555  n
  D1        N2        D2              119.28(34)      3_555  .      3_555  n

loop_
          _pd_proc_ls_profile_function
          _pd_proc_ls_peak_cutoff
;
 TOF Profile function number 3 with  21 terms.
 Profile coefficients for exponential pseudovoigt
  convolution Von Dreele, 1990 (unpublished):
 (\a) = 0.1481, (\b~0~) = 0.026128, (\b~1~) = 0.003691,
 (\s~0~)  = 0, (\s~1~) = 1286.0, (\s~2~) = 0.3,
 (\g~0~)  = 0, (\g~1~) = 38.46, (\g~2~) = 0,
 (\g~sf~) = 0, (\g~1ec~) = 0, (\g~2ec~) = 0,
 (r~str~) = 0, (r~sta~)  = 0, (r~sca~) = 0,
 (L~11~)  = 0, (L~22~)   = 0, (L~33~)   = 0,
 (L~12~)  = 0, (~L13~)   = 0, (~L23~)   = 0.
Peak tails are ignored  where the intensity is below 0.0005 times the peak
   Aniso. broadening axis   0.0   0.0   1.0
;
           0.00050

_pd_prep_pressure	100
_pd_prep_temperature	80
_pd_char_colour	        white

_diffrn_measurement_device_type   'HRPD, High Resolution Powder'
_diffrn_radiation_wavelength      '0.5-4.5'
_diffrn_radiation_type            neutron
_diffrn_ambient_temperature       4.2
_diffrn_source                    'ISIS neutron spallation source'

_pd_meas_scan_method              tof 

_pd_instr_dist_src/spec           95000
_pd_instr_dist_spec/detc          965
_pd_instr_location
;
High Resolution Powder Diffractometer, ISIS neutron spallation source,
 Rutherford Appleton Laboratory, Oxfordshire, U.K.
;  
_pd_meas_special_details
;
Data were collected in the instrument's 30-130ms time-of-flight window,
 corresponding to neutrons with wavelengths of 0.4 - 4.5 \%A.
 Data from the highest resolution backscattering detectors (2-theta = 168.33
 deg.)
;
_computing_molecular_graphics	'CrystalMaker (XXX)'
_computing_publication_material	
;
publCIF (Westrip; https://journals.iucr.org/services/cif/publcif/)
;

_computing_data_collection		'HRPD control software'
_computing_data_reduction		
;
Mantid (Arnold <i>et al</i>., 2014)
;

_computing_structure_solution	n/a
_computing_cell_refinement
;
GSAS/Expgui (Larsen & Von Dreele, 2000: Toby, 2001)
;

_computing_structure_refinement
;
GSAS/Expgui (Larsen & Von Dreele, 2000: Toby, 2001)
;

_pd_calibration_special_details
;
Diffractometer constants DIFA, DIFC and Zero are determined using a NIST silicon
 standard: instrumental peak profile coefficients are refined from a ceria 
line-shape standard.
;
_pd_calc_method            "Rietveld Refinement"
_pd_proc_info_excluded_regions
;
none
;
_pd_spec_mount_mode	transmission
_pd_proc_number_of_points	4610
_pd_spec_shape	'paralleliped'
_pd_meas_2theta_fixed	168.33
_pd_spec_size_axial	18
_pd_spec_size_equat	23
_pd_spec_size_thick	15
_pd_spec_mounting
;
Aluminium-framed slab can (internal sample volume = 18 x 23 x 15 mm, <i>w</i> x 
 <i>h</i> x <i>d</i> relative to the incident beam) with vanadium windows,
shielded with Gd foil.
;

_refine_ls_shift/su_max                0.02
_refine_ls_shift/su_mean               0.00
_refine_ls_number_parameters           85
_refine_ls_goodness_of_fit_all         2.02
_refine_ls_number_restraints           0
_refine_ls_matrix_type                 full

#--------------------------------------------------- Information for phase 2
data_water_ice
_publcif_datablock.id '{4db310f3-9318-44e1-963b-15cea316dd3a}'

_pd_block_id
  2021-11-18T13:00|water_ice|Howard|HRPD

# Histograms for phase 2
loop_   _pd_block_diffractogram_id
  2021-11-17T15:27|59833_backscattering_banks|Chris|HRPD


_audit_creation_method	GSAS
_chemical_name_systematic
;
water ice
;
_chemical_name_common 	'water ice'
_chemical_formula_moiety	'D2 O'
_chemical_formula_sum      "D2 O"
_chemical_formula_weight   20.03
_symmetry_cell_setting                 hexagonal
_symmetry_space_group_name_H-M         "P 63/m m c"
_space_group_name_Hall                 '-P 6c 2c'


loop_ _symmetry_equiv_pos_site_id _symmetry_equiv_pos_as_xyz
       1 +x,+y,+z 
       2 x-y,+x,+z+1/2 
       3 -y,x-y,+z 
       4 -x,-y,+z+1/2 
       5 y-x,-x,+z 
       6 +y,y-x,+z+1/2 
       7 y-x,+y,+z 
       8 -x,y-x,+z+1/2 
       9 -y,-x,+z 
      10 x-y,-y,+z+1/2 
      11 +x,x-y,+z 
      12 +y,+x,+z+1/2 
      -1 -x,-y,-z 
      -2 y-x,-x,-z+1/2 
      -3 +y,y-x,-z 
      -4 +x,+y,-z+1/2 
      -5 x-y,+x,-z 
      -6 -y,x-y,-z+1/2 
      -7 x-y,-y,-z 
      -8 +x,x-y,-z+1/2 
      -9 +y,+x,-z 
     -10 y-x,+y,-z+1/2 
     -11 -x,y-x,-z 
     -12 -y,-x,-z+1/2 

_cell_length_a                         4.493991(16)
_cell_length_b                         4.493991
_cell_length_c                         7.32542(4)
_cell_angle_alpha                      90.0
_cell_angle_beta                       90.0
_cell_angle_gamma                      120.0
_cell_volume                           128.1230(10)
_cell_formula_units_Z                  4
_cell_measurement_temperature          4.2
_exptl_crystal_density_diffrn          1.038

loop_
      _atom_site_type_symbol
      _atom_site_label
      _atom_site_fract_x
      _atom_site_fract_y
      _atom_site_fract_z
      _atom_site_occupancy
      _atom_site_thermal_displace_type
      _atom_site_U_iso_or_equiv
      _atom_site_symmetry_multiplicity
O 
O1      0.33333      0.66667      0.06239(10)  1.0        Uiso   0.00658(13)   4
D 
D1      0.33333      0.66667      0.19776(12)  0.5        Uiso   0.01803(28)   4
D 
D2      0.45548(10)  0.91094(19)  0.01778(9)   0.5        Uiso   0.01908(21)  12

loop_
      _geom_bond_atom_site_label_1
      _geom_bond_atom_site_label_2
      _geom_bond_distance
      _geom_bond_site_symmetry_1
      _geom_bond_site_symmetry_2
      _geom_bond_publ_flag
  O1        D1              0.9916(11)  .      1_555  n
  O1        D1              1.7570(12)  .     -2_565  n
  O1        D2               1.0053(7)  .      1_555  n
  O1        D2               1.0053(7)  .      3_665  n
  O1        D2               1.0053(7)  .      5_565  n
  O1        D2               1.7457(8)  .     -1_675  n
  O1        D2               1.7457(8)  .     -3_455  n
  O1        D2               1.7457(8)  .     -5_655  n
  D1        O1              0.9916(11)  .      1_555  n
  D1        O1              1.7570(12)  .     -2_565  n
  D1        D1              0.7654(18)  .     -2_565  n
  D1        D2               1.6254(9)  .      1_555  n
  D1        D2               1.6254(9)  .      3_665  n
  D1        D2               1.6254(9)  .      5_565  n
  D2        O1               1.0053(7)  .      1_555  n
  D2        O1               1.7457(8)  .     -1_675  n
  D2        D1               1.6254(9)  .      1_555  n
  D2        D2              1.6466(13)  .      3_665  n
  D2        D2              1.6466(13)  .      5_565  n
  D2        D2              0.7406(14)  .     -1_675  n

loop_
      _geom_angle_atom_site_label_1
      _geom_angle_atom_site_label_2
      _geom_angle_atom_site_label_3
      _geom_angle
      _geom_angle_site_symmetry_1
      _geom_angle_site_symmetry_2
      _geom_angle_site_symmetry_3
      _geom_angle_publ_flag
  D1        O1        D2               108.97(5)      1_555  .      1_555  n
  D1        O1        D2               108.97(5)      1_555  .      3_665  n
  D1        O1        D2               108.97(5)      1_555  .      5_565  n
  D2        O1        D2               109.97(5)      1_555  .      3_665  n
  D2        O1        D2               109.97(5)      1_555  .      5_565  n
  D2        O1        D2               109.97(5)      3_665  .      5_565  n
  O1        D1        D1                   180.0      1_555  .     -2_565  n
  O1        D2        D2              178.37(15)      1_555  .     -1_675  n

loop_    
          _pd_proc_ls_profile_function
          _pd_proc_ls_peak_cutoff
;
 TOF Profile function number 3 with  21 terms.
 Profile coefficients for exponential pseudovoigt
  convolution Von Dreele, 1990 (unpublished):
 (\a) =   0.1481, (\b~0~) = 0.026128, (\b~1~) = 0.003691,
 (\s~0~) =      0, (\s~1~) =   1470.5, (\s~2~) =     17.1,
 (\g~0~) =     0, (\g~1~) =    25.96, (\g~2~) =     0,
 (\g~sf~) =     0, (\g~1ec~) =    0, (\g~2ec~) =    0,
 (r~str~ ) =    0, (r~sta~ ) =    0, (r~sca~ ) =    0,
 (L~11~)   =    0, (L~22~)   =    0, (L~33~)   =    0,
 (L~12~)   =    0, (L~13~)   =    0, (L~23~)   =    0.
 Peak tails are ignored  where the intensity is below 0.0005 times the peak
   Aniso. broadening axis   0.0   0.0   1.0
;
           0.00050   

_diffrn_measurement_device_type   'HRPD, High Resolution Powder'
_diffrn_radiation_wavelength      '0.5-4.5'
_diffrn_radiation_type            neutron
_diffrn_ambient_temperature       4.2
_diffrn_source                    'ISIS neutron spallation source'

_pd_meas_scan_method              tof 

_pd_instr_dist_src/spec           95000
_pd_instr_dist_spec/detc          965
_pd_instr_location
;
High Resolution Powder Diffractometer, ISIS neutron spallation source,
 Rutherford Appleton Laboratory, Oxfordshire, U.K.
;  
_pd_meas_special_details
;
Data were collected in the instrument's 30-130ms time-of-flight window,
 corresponding to neutrons with wavelengths of 0.4 - 4.5 \%A.
 Data from the highest resolution backscattering detectors (2-theta = 168.33
 deg.)
;
_computing_molecular_graphics	'CrystalMaker (XXX)'
_computing_publication_material	
;
publCIF (Westrip; https://journals.iucr.org/services/cif/publcif/)
;

_computing_data_collection		'HRPD control software'
_computing_data_reduction		
;
Mantid (Arnold <i>et al</i>., 2014)
;

_computing_structure_solution	n/a
_computing_cell_refinement
;
GSAS/Expgui (Larsen & Von Dreele, 2000: Toby, 2001)
;

_computing_structure_refinement
;
GSAS/Expgui (Larsen & Von Dreele, 2000: Toby, 2001)
;

_pd_calibration_special_details
;
Diffractometer constants DIFA, DIFC and Zero are determined using a NIST silicon
 standard: instrumental peak profile coefficients are refined from a ceria 
line-shape standard.
;
_pd_calc_method            "Rietveld Refinement"
_pd_proc_info_excluded_regions
;
none
;
_pd_spec_mount_mode	transmission
_pd_proc_number_of_points	4610
_pd_spec_shape	'paralleliped'
_pd_meas_2theta_fixed	168.33
_pd_spec_size_axial	18
_pd_spec_size_equat	23
_pd_spec_size_thick	15
_pd_spec_mounting
;
Aluminium-framed slab can (internal sample volume = 18 x 23 x 15 mm, <i>w</i> x 
 <i>h</i> x <i>d</i> relative to the incident beam) with vanadium windows,
shielded with Gd foil.
;

_refine_ls_shift/su_max                0.02
_refine_ls_shift/su_mean               0.00
_refine_ls_number_parameters           85
_refine_ls_goodness_of_fit_all         2.02
_refine_ls_number_restraints           0
_refine_ls_matrix_type                 full

# ------------------------------------------------- END OF CRYSTAL INPUT
data_59833_backscattering_banks
_publcif_datablock.id '{b1214d2e-9bd2-4f05-bc30-d2f5f46c0772}'

_pd_block_id
  2021-11-17T15:27|59833_backscattering_banks|Chris|HRPD

_diffrn_measurement_device_type   'HRPD, High Resolution Powder'
_diffrn_radiation_wavelength      '0.5-4.5'
_diffrn_radiation_type            neutron
_diffrn_ambient_temperature       4.2
_diffrn_source                    'ISIS neutron spallation source'

_pd_meas_scan_method              tof 

_pd_instr_dist_src/spec           95000
_pd_instr_dist_spec/detc          965
_pd_instr_location
;
High Resolution Powder Diffractometer, ISIS neutron spallation source,
 Rutherford Appleton Laboratory, Oxfordshire, U.K.
;  
_pd_meas_special_details
;
Data were collected in the instrument's 30-130ms time-of-flight window,
 corresponding to neutrons with wavelengths of 0.4 - 4.5 \%A.
 Data from the highest resolution backscattering detectors (2-theta = 168.33
 deg.)
;
_computing_molecular_graphics	'CrystalMaker (XXX)'
_computing_publication_material	
;
publCIF (Westrip; https://journals.iucr.org/services/cif/publcif/)
;

_computing_data_collection		'HRPD control software'
_computing_data_reduction		
;
Mantid (Arnold <i>et al</i>., 2014)
;

_computing_structure_solution	n/a
_computing_cell_refinement
;
GSAS/Expgui (Larsen & Von Dreele, 2000: Toby, 2001)
;

_computing_structure_refinement
;
GSAS/Expgui (Larsen & Von Dreele, 2000: Toby, 2001)
;

_pd_calibration_special_details
;
Diffractometer constants DIFA, DIFC and Zero are determined using a NIST silicon
 standard: instrumental peak profile coefficients are refined from a ceria 
line-shape standard.
;
_pd_calc_method            "Rietveld Refinement"
_pd_proc_info_excluded_regions
;
none
;
_pd_spec_mount_mode	transmission
_pd_spec_shape	'paralleliped'
_pd_meas_2theta_fixed	168.33
_pd_spec_size_axial	18
_pd_spec_size_equat	23
_pd_spec_size_thick	15
_pd_spec_mounting
;
Aluminium-framed slab can (internal sample volume = 18 x 23 x 15 mm, <i>w</i> x 
 <i>h</i> x <i>d</i> relative to the incident beam) with vanadium windows,
shielded with Gd foil.
;

_refine_ls_shift/su_max                0.02
_refine_ls_shift/su_mean               0.00
_refine_ls_number_parameters           85
_refine_ls_goodness_of_fit_all         2.02
_refine_ls_number_restraints           0
_refine_ls_matrix_type                 full

_exptl_absorpt_process_details
;GSAS Absorption/surface roughness correction: function number 1
 Linear absorption correction
Term =     0.81375E-01
Correction is not refined. 
;
_exptl_absorpt_correction_T_min   0.65333
_exptl_absorpt_correction_T_max  0.90410 


_pd_proc_ls_background_function
;   GSAS Background function number 1 with 12 terms.
 Shifted Chebyshev function of 1st kind
      1:    3.93198     2:   0.851688     3:  -0.309320     4:  -8.723500E-02
      5:  -0.226881     6:   3.595910E-02 7:  -8.426130E-02 8:  -4.084450E-02
      9:  -4.727940E-0410:  -2.431790E-0311:  -6.654230E-0212:  -7.754490E-03
;

_pd_proc_ls_prof_R_factor              0.0166
_pd_proc_ls_prof_wR_factor             0.0176
_pd_proc_ls_prof_wR_expected           0.0088
_refine_ls_R_Fsqd_factor               0.05201

loop_
    _atom_type_symbol
    _atom_type_scat_length_neutron
    _atom_type_scat_source
    C  0.6646
    International_Tables_Vol_C
    O 0.5803
    International_Tables_Vol_C
    N 0.9360
    International_Tables_Vol_C
    D 0.6671
    International_Tables_Vol_C

loop_
      _pd_meas_time_of_flight
      _pd_proc_d_spacing
      _pd_meas_intensity_total
      _pd_proc_ls_weight
      _pd_proc_intensity_bkg_calc
      _pd_calc_intensity_total
  31370.1    0.64948    2.88(12)     75.3     2.495     3.324
  31379.6    0.64968    2.97(12)     71.8     2.498     3.368
  31389.0    0.64987    3.22(12)     66.0     2.500     3.397
  31398.4    0.65007    3.41(13)     62.3     2.503     3.399
  31407.8    0.65026    3.44(13)     60.8     2.505     3.371
  31417.2    0.65046    3.32(12)     64.9     2.508     3.316
  31426.7    0.65065    3.25(12)     67.4     2.510     3.241
  31436.1    0.65085    3.07(12)     75.3     2.512     3.157
  31445.5    0.65104    2.94(11)     76.6     2.515     3.076
  31454.9    0.65124    3.03(12)     75.5     2.517     3.006
  31464.4    0.65143    3.11(11)     76.3     2.520     2.952
  31473.8    0.65163    2.89(11)     85.0     2.522     2.915
  31483.3    0.65182    2.80(10)     91.4     2.525     2.895
  31492.7    0.65202    3.16(11)     76.7     2.527     2.891
  31502.2    0.65222    3.18(11)     78.6     2.529     2.899
  31511.6    0.65241    2.88(10)     92.8     2.532     2.918
  31521.1    0.65261    3.03(11)     88.5     2.534     2.944
  31530.5    0.65280    3.13(11)     85.2     2.537     2.977
  31540.0    0.65300    3.29(11)     83.1     2.539     3.011
  31549.4    0.65319    3.10(11)     90.6     2.541     3.041
  31558.9    0.65339    3.08(10)     92.2     2.544     3.064
  31568.4    0.65359    3.06(10)     92.4     2.546     3.080
  31577.8    0.65378    3.18(10)     92.0     2.548     3.085
  31587.3    0.65398    3.15(10)     92.0     2.551     3.079
  31596.8    0.65418    3.09(10)     95.0     2.553     3.061
  31606.3    0.65437    3.09(10)     99.3     2.555     3.033
  31615.8    0.65457    3.11(10)     99.1     2.558     3.002
  31625.2    0.65476    3.01(10)     103.4    2.560     2.976
  31634.7    0.65496    2.92(10)     108.1    2.562     2.961
  31644.2    0.65516    3.06(10)     102.6    2.565     2.963
  31653.7    0.65535    3.04(10)     108.1    2.567     2.983
  31663.2    0.65555    3.05(10)     105.9    2.569     3.021
  31672.7    0.65575    3.16(10)     105.3    2.571     3.072
  31682.2    0.65594    3.25(10)     103.6    2.574     3.136
  31691.7    0.65614    3.32(10)     102.8    2.576     3.211
  31701.2    0.65634    3.31(10)     101.6    2.578     3.299
  31710.7    0.65653    3.58(10)     95.5     2.581     3.399
  31720.2    0.65673    3.46(10)     103.6    2.583     3.507
  31729.8    0.65693    3.39(10)     108.3    2.585     3.613
  31739.3    0.65713    3.46(10)     103.9    2.587     3.702
  31748.8    0.65732    3.71(10)     99.5     2.589     3.750
  31758.3    0.65752    3.61(10)     97.3     2.592     3.743
  31767.9    0.65772    3.69(10)     97.3     2.594     3.680
  31777.4    0.65792    3.48(10)     103.6    2.596     3.580
  31786.9    0.65811    3.48(10)     107.9    2.598     3.461
  31796.5    0.65831    3.30(9)      117.7    2.600     3.344
  31806.0    0.65851    3.32(9)      122.1    2.603     3.241
  31815.5    0.65871    3.32(9)      124.0    2.605     3.162
  31825.1    0.65890    3.34(9)      119.6    2.607     3.109
  31834.6    0.65910    3.13(9)      133.5    2.609     3.080
  31844.2    0.65930    3.18(9)      127.1    2.611     3.069
  31853.7    0.65950    3.13(9)      134.9    2.613     3.065
  31863.3    0.65969    3.16(9)      135.1    2.616     3.061
  31872.8    0.65989    3.15(9)      134.6    2.618     3.051
  31882.4    0.66009    3.17(9)      135.4    2.620     3.034
  31892.0    0.66029    3.10(8)      142.2    2.622     3.007
  31901.5    0.66049    2.98(8)      149.5    2.624     2.975
  31911.1    0.66068    3.10(8)      139.6    2.626     2.942
  31920.7    0.66088    3.10(8)      142.2    2.628     2.912
  31930.3    0.66108    2.98(8)      145.9    2.630     2.888
  31939.8    0.66128    3.01(8)      146.1    2.632     2.873
  31949.4    0.66148    2.92(8)      158.2    2.635     2.866
  31959.0    0.66168    2.88(8)      158.1    2.637     2.867
  31968.6    0.66188    3.00(8)      150.5    2.639     2.873
  31978.2    0.66207    2.90(8)      165.9    2.641     2.882
  31987.8    0.66227    2.91(8)      172.5    2.643     2.889
  31997.4    0.66247    3.03(8)      162.1    2.645     2.893
  32007.0    0.66267    2.95(8)      169.2    2.647     2.893
  32016.6    0.66287    2.92(8)      164.9    2.649     2.891
  32026.2    0.66307    2.97(8)      175.4    2.651     2.894
  32035.8    0.66327    2.92(8)      177.0    2.653     2.906
  32045.4    0.66347    2.94(8)      173.2    2.655     2.931
  32055.0    0.66366    3.03(8)      172.4    2.657     2.970
  32064.6    0.66386    3.27(8)      159.4    2.659     3.020
  32074.2    0.66406    3.09(8)      171.1    2.661     3.072
  32083.9    0.66426    3.23(8)      163.9    2.663     3.118
  32093.5    0.66446    3.14(8)      170.2    2.665     3.151
  32103.1    0.66466    3.05(7)      179.9    2.667     3.168
  32112.8    0.66486    3.14(7)      180.9    2.669     3.176
  32122.4    0.66506    3.19(8)      172.0    2.671     3.181
  32132.0    0.66526    3.19(7)      181.5    2.673     3.190
  32141.7    0.66546    3.29(8)      169.2    2.675     3.207
  32151.3    0.66566    3.35(8)      166.7    2.677     3.230
  32160.9    0.66586    3.29(8)      172.3    2.679     3.256
  32170.6    0.66606    3.21(7)      180.0    2.681     3.281
  32180.3    0.66626    3.28(8)      174.4    2.683     3.306
  32189.9    0.66646    3.33(8)      172.1    2.684     3.328
  32199.6    0.66666    3.32(8)      175.0    2.686     3.347
  32209.2    0.66686    3.27(7)      183.1    2.688     3.365
  32218.9    0.66706    3.35(7)      177.8    2.690     3.382
  32228.5    0.66726    3.42(8)      176.1    2.692     3.403
  32238.2    0.66746    3.34(7)      183.9    2.694     3.429
  32247.9    0.66766    3.39(7)      180.5    2.696     3.456
  32257.6    0.66786    3.52(8)      171.5    2.698     3.475
  32267.2    0.66806    3.33(7)      184.8    2.700     3.472
  32276.9    0.66826    3.31(7)      190.5    2.701     3.442
  32286.6    0.66846    3.28(7)      192.0    2.703     3.389
  32296.3    0.66866    3.22(7)      202.6    2.705     3.321
  32306.0    0.66886    3.22(7)      202.0    2.707     3.250
  32315.7    0.66906    3.17(7)      200.2    2.709     3.183
  32325.4    0.66926    3.21(7)      204.3    2.711     3.124
  32335.1    0.66946    3.10(7)      213.3    2.713     3.076
  32344.8    0.66967    3.02(7)      220.9    2.714     3.036
  32354.5    0.66987    3.10(7)      216.2    2.716     3.005
  32364.2    0.67007    3.00(7)      231.6    2.718     2.982
  32373.9    0.67027    2.94(7)      234.7    2.720     2.970
  32383.6    0.67047    3.05(7)      227.3    2.722     2.971
  32393.3    0.67067    3.18(7)      212.2    2.723     2.989
  32403.0    0.67087    3.15(7)      217.4    2.725     3.026
  32412.7    0.67107    3.15(7)      224.0    2.727     3.082
  32422.5    0.67127    3.15(7)      219.9    2.729     3.156
  32432.2    0.67148    3.17(7)      216.9    2.731     3.242
  32441.9    0.67168    3.39(7)      205.0    2.732     3.334
  32451.7    0.67188    3.42(7)      207.4    2.734     3.421
  32461.4    0.67208    3.38(7)      216.1    2.736     3.493
  32471.1    0.67228    3.50(7)      201.9    2.738     3.545
  32480.9    0.67248    3.49(7)      208.9    2.739     3.579
  32490.6    0.67269    3.45(7)      213.9    2.741     3.601
  32500.4    0.67289    3.60(7)      200.1    2.743     3.616
  32510.1    0.67309    3.61(7)      202.7    2.745     3.626
  32519.9    0.67329    3.67(7)      196.9    2.746     3.629
  32529.6    0.67349    3.66(7)      203.8    2.748     3.619
  32539.4    0.67370    3.59(7)      211.9    2.750     3.590
  32549.1    0.67390    3.56(7)      209.4    2.752     3.543
  32558.9    0.67410    3.51(7)      215.7    2.753     3.483
  32568.7    0.67430    3.46(7)      229.3    2.755     3.417
  32578.4    0.67450    3.36(7)      227.9    2.757     3.352
  32588.2    0.67471    3.29(6)      239.6    2.758     3.293
  32598.0    0.67491    3.27(6)      239.2    2.760     3.245
  32607.8    0.67511    3.16(6)      258.0    2.762     3.207
  32617.6    0.67532    3.18(6)      255.6    2.763     3.182
  32627.3    0.67552    3.17(6)      254.2    2.765     3.165
  32637.1    0.67572    3.15(6)      251.9    2.767     3.153
  32646.9    0.67592    3.19(6)      247.4    2.768     3.141
  32656.7    0.67613    3.22(6)      247.6    2.770     3.127
  32666.5    0.67633    3.21(6)      254.5    2.772     3.110
  32676.3    0.67653    3.07(6)      276.8    2.773     3.089
  32686.1    0.67673    3.17(6)      261.4    2.775     3.066
  32695.9    0.67694    3.08(6)      275.5    2.777     3.043
  32705.7    0.67714    3.06(6)      272.1    2.778     3.023
  32715.5    0.67734    3.04(6)      285.3    2.780     3.012
  32725.4    0.67755    2.92(6)      303.7    2.782     3.015
  32735.2    0.67775    3.11(6)      275.1    2.783     3.041
  32745.0    0.67795    3.19(6)      277.4    2.785     3.099
  32754.8    0.67816    3.23(6)      270.1    2.786     3.198
  32764.7    0.67836    3.46(6)      251.9    2.788     3.340
  32774.5    0.67856    3.58(6)      242.5    2.790     3.518
  32784.3    0.67877    3.86(7)      226.8    2.791     3.715
  32794.1    0.67897    3.79(6)      241.8    2.793     3.899
  32804.0    0.67918    4.02(7)      219.0    2.794     4.035
  32813.8    0.67938    4.12(7)      214.2    2.796     4.090
  32823.7    0.67958    4.06(7)      221.8    2.797     4.060
  32833.5    0.67979    3.90(7)      230.4    2.799     3.966
  32843.4    0.67999    3.75(6)      251.0    2.801     3.839
  32853.2    0.68020    3.74(6)      249.0    2.802     3.709
  32863.1    0.68040    3.73(6)      246.5    2.804     3.593
  32872.9    0.68060    3.50(6)      268.0    2.805     3.498
  32882.8    0.68081    3.38(6)      277.5    2.807     3.425
  32892.7    0.68101    3.48(6)      272.3    2.808     3.371
  32902.5    0.68122    3.46(6)      271.5    2.810     3.337
  32912.4    0.68142    3.42(6)      279.8    2.811     3.320
  32922.3    0.68163    3.44(6)      280.0    2.813     3.319
  32932.1    0.68183    3.35(6)      284.3    2.814     3.331
  32942.0    0.68203    3.31(6)      298.5    2.816     3.347
  32951.9    0.68224    3.31(6)      299.7    2.817     3.359
  32961.8    0.68244    3.38(6)      290.7    2.819     3.358
  32971.7    0.68265    3.43(6)      283.0    2.820     3.342
  32981.6    0.68285    3.38(6)      291.4    2.822     3.315
  32991.5    0.68306    3.31(6)      303.9    2.823     3.281
  33001.4    0.68326    3.26(6)      307.8    2.825     3.245
  33011.3    0.68347    3.19(6)      315.0    2.826     3.212
  33021.2    0.68367    3.20(6)      317.3    2.828     3.187
  33031.1    0.68388    3.22(6)      321.4    2.829     3.177
  33041.0    0.68408    3.18(6)      321.1    2.831     3.184
  33050.9    0.68429    3.24(6)      315.1    2.832     3.209
  33060.8    0.68449    3.25(6)      309.1    2.834     3.253
  33070.7    0.68470    3.25(6)      319.3    2.835     3.310
  33080.7    0.68491    3.36(6)      306.1    2.837     3.373
  33090.6    0.68511    3.39(6)      305.7    2.838     3.432
  33100.5    0.68532    3.41(6)      302.6    2.839     3.480
  33110.4    0.68552    3.48(6)      299.2    2.841     3.515
  33120.4    0.68573    3.43(6)      304.0    2.842     3.537
  33130.3    0.68593    3.47(6)      311.4    2.844     3.547
  33140.2    0.68614    3.51(6)      306.4    2.845     3.553
  33150.2    0.68635    3.57(6)      299.8    2.847     3.556
  33160.1    0.68655    3.63(6)      295.0    2.848     3.560
  33170.1    0.68676    3.53(6)      306.1    2.849     3.563
  33180.0    0.68696    3.59(6)      299.6    2.851     3.562
  33190.0    0.68717    3.50(6)      313.8    2.852     3.554
  33199.9    0.68738    3.60(6)      296.3    2.854     3.537
  33209.9    0.68758    3.50(6)      306.5    2.855     3.512
  33219.9    0.68779    3.42(6)      326.4    2.856     3.486
  33229.8    0.68799    3.36(5)      331.0    2.858     3.464
  33239.8    0.68820    3.39(5)      332.6    2.859     3.455
  33249.8    0.68841    3.41(5)      332.7    2.860     3.466
  33259.8    0.68861    3.48(6)      318.6    2.862     3.503
  33269.7    0.68882    3.59(6)      311.1    2.863     3.564
  33279.7    0.68903    3.56(6)      316.8    2.865     3.637
  33289.7    0.68923    3.62(6)      309.5    2.866     3.704
  33299.7    0.68944    3.65(6)      309.8    2.867     3.741
  33309.7    0.68965    3.58(6)      322.6    2.869     3.733
  33319.7    0.68986    3.52(6)      327.8    2.870     3.682
  33329.7    0.69006    3.49(6)      323.0    2.871     3.600
  33339.7    0.69027    3.40(5)      335.4    2.873     3.503
  33349.7    0.69048    3.40(5)      337.2    2.874     3.409
  33359.7    0.69068    3.26(5)      359.     2.875     3.330
  33369.7    0.69089    3.31(5)      346.8    2.877     3.273
  33379.7    0.69110    3.25(5)      365.     2.878     3.239
  33389.7    0.69131    3.23(5)      367.     2.879     3.227
  33399.7    0.69151    3.26(5)      366.     2.881     3.234
  33409.7    0.69172    3.21(5)      375.     2.882     3.257
  33419.8    0.69193    3.28(5)      366.     2.883     3.295
  33429.8    0.69214    3.43(5)      343.7    2.884     3.347
  33439.8    0.69234    3.43(5)      346.9    2.886     3.410
  33449.8    0.69255    3.56(5)      335.8    2.887     3.484
  33459.9    0.69276    3.69(6)      320.3    2.888     3.565
  33469.9    0.69297    3.79(6)      320.9    2.890     3.648
  33480.0    0.69317    3.77(6)      318.3    2.891     3.723
  33490.0    0.69338    3.78(6)      322.4    2.892     3.776
  33500.0    0.69359    3.89(6)      316.7    2.893     3.798
  33510.1    0.69380    3.91(6)      314.6    2.895     3.789
  33520.2    0.69401    3.74(6)      330.5    2.896     3.756
  33530.2    0.69422    3.71(6)      327.3    2.897     3.712
  33540.3    0.69442    3.70(5)      340.6    2.898     3.671
  33550.3    0.69463    3.60(5)      348.2    2.900     3.648
  33560.4    0.69484    3.64(5)      354.     2.901     3.654
  33570.5    0.69505    3.67(5)      349.9    2.902     3.692
  33580.5    0.69526    3.76(5)      334.9    2.903     3.763
  33590.6    0.69547    3.84(5)      332.0    2.905     3.859
  33600.7    0.69568    3.82(5)      332.8    2.906     3.965
  33610.8    0.69588    4.01(6)      313.4    2.907     4.061
  33620.8    0.69609    4.13(6)      300.3    2.908     4.131
  33630.9    0.69630    4.01(6)      317.0    2.910     4.175
  33641.0    0.69651    4.01(6)      323.6    2.911     4.202
  33651.1    0.69672    4.08(6)      317.2    2.912     4.221
  33661.2    0.69693    4.09(6)      312.9    2.913     4.240
  33671.3    0.69714    4.16(6)      309.6    2.914     4.261
  33681.4    0.69735    4.22(6)      307.6    2.916     4.292
  33691.5    0.69756    4.27(6)      302.7    2.917     4.340
  33701.6    0.69777    4.27(6)      310.6    2.918     4.408
  33711.7    0.69797    4.40(6)      292.6    2.919     4.483
  33721.8    0.69818    4.59(6)      286.6    2.920     4.543
  33732.0    0.69839    4.57(6)      282.5    2.922     4.558
  33742.1    0.69860    4.47(6)      294.3    2.923     4.513
  33752.2    0.69881    4.38(6)      294.7    2.924     4.417
  33762.3    0.69902    4.33(6)      302.0    2.925     4.285
  33772.5    0.69923    4.13(6)      320.7    2.926     4.135
  33782.6    0.69944    4.00(5)      330.7    2.927     3.983
  33792.7    0.69965    3.85(5)      347.1    2.929     3.843
  33802.9    0.69986    3.70(5)      368.     2.930     3.721
  33813.0    0.70007    3.74(5)      356.     2.931     3.622
  33823.1    0.70028    3.48(5)      388.     2.932     3.541
  33833.3    0.70049    3.45(5)      393.     2.933     3.477
  33843.4    0.70070    3.43(5)      392.     2.934     3.430
  33853.6    0.70091    3.36(5)      415.     2.936     3.396
  33863.8    0.70112    3.41(5)      400.     2.937     3.373
  33873.9    0.70133    3.38(5)      407.     2.938     3.360
  33884.1    0.70154    3.40(5)      402.     2.939     3.359
  33894.2    0.70175    3.36(5)      411.     2.940     3.369
  33904.4    0.70197    3.39(5)      406.     2.941     3.392
  33914.6    0.70218    3.49(5)      397.     2.942     3.424
  33924.8    0.70239    3.46(5)      409.     2.943     3.462
  33934.9    0.70260    3.52(5)      398.     2.945     3.503
  33945.1    0.70281    3.55(5)      394.     2.946     3.551
  33955.3    0.70302    3.60(5)      393.     2.947     3.611
  33965.5    0.70323    3.67(5)      380.     2.948     3.686
  33975.7    0.70344    3.75(5)      374.     2.949     3.779
  33985.9    0.70365    3.89(5)      357.     2.950     3.885
  33996.1    0.70386    3.98(5)      349.0    2.951     3.995
  34006.3    0.70407    4.14(5)      336.2    2.952     4.094
  34016.5    0.70429    4.09(5)      338.1    2.953     4.163
  34026.7    0.70450    4.09(5)      345.2    2.954     4.189
  34036.9    0.70471    4.03(5)      355.     2.956     4.176
  34047.1    0.70492    3.96(5)      365.     2.957     4.136
  34057.3    0.70513    4.01(5)      364.     2.958     4.081
  34067.5    0.70534    3.86(5)      368.     2.959     4.019
  34077.7    0.70555    3.79(5)      387.     2.960     3.962
  34088.0    0.70577    3.76(5)      386.     2.961     3.919
  34098.2    0.70598    3.84(5)      380.     2.962     3.896
  34108.4    0.70619    3.85(5)      382.     2.963     3.894
  34118.7    0.70640    3.92(5)      370.     2.964     3.905
  34128.9    0.70661    3.98(5)      361.     2.965     3.916
  34139.1    0.70683    3.94(5)      375.     2.966     3.910
  34149.4    0.70704    3.84(5)      383.     2.967     3.877
  34159.6    0.70725    3.73(5)      394.     2.968     3.817
  34169.9    0.70746    3.77(5)      390.     2.969     3.741
  34180.1    0.70767    3.61(5)      422.     2.970     3.663
  34190.4    0.70789    3.54(5)      430.     2.971     3.592
  34200.6    0.70810    3.57(5)      422.     2.972     3.538
  34210.9    0.70831    3.59(5)      417.     2.973     3.509
  34221.1    0.70852    3.64(5)      412.     2.975     3.513
  34231.4    0.70874    3.73(5)      407.     2.976     3.554
  34241.7    0.70895    3.71(5)      415.     2.977     3.636
  34252.0    0.70916    3.81(5)      404.     2.978     3.753
  34262.2    0.70938    4.04(5)      385.     2.979     3.889
  34272.5    0.70959    4.08(5)      380.     2.980     4.021
  34282.8    0.70980    4.28(5)      356.     2.981     4.119
  34293.1    0.71001    4.22(5)      364.     2.982     4.164
  34303.4    0.71023    4.16(5)      370.     2.983     4.157
  34313.7    0.71044    4.18(5)      365.     2.984     4.119
  34323.9    0.71065    4.14(5)      371.     2.985     4.081
  34334.2    0.71087    4.11(5)      379.     2.986     4.077
  34344.5    0.71108    4.23(5)      367.     2.987     4.136
  34354.8    0.71129    4.32(5)      363.     2.988     4.276
  34365.2    0.71151    4.60(5)      342.4    2.989     4.498
  34375.5    0.71172    4.93(6)      316.2    2.990     4.780
  34385.8    0.71193    5.22(6)      295.1    2.991     5.070
  34396.1    0.71215    5.31(6)      293.8    2.992     5.300
  34406.4    0.71236    5.34(6)      291.5    2.993     5.410
  34416.7    0.71258    5.23(6)      300.0    2.994     5.381
  34427.1    0.71279    5.03(6)      311.5    2.995     5.236
  34437.4    0.71300    4.83(6)      326.5    2.995     5.018
  34447.7    0.71322    4.65(5)      345.0    2.996     4.767
  34458.1    0.71343    4.43(5)      363.     2.997     4.514
  34468.4    0.71364    4.08(5)      398.     2.998     4.280
  34478.7    0.71386    3.98(5)      411.     2.999     4.074
  34489.1    0.71407    3.80(5)      434.     3.000     3.898
  34499.4    0.71429    3.72(5)      443.     3.001     3.754
  34509.8    0.71450    3.67(5)      448.     3.002     3.642
  34520.1    0.71472    3.61(5)      462.     3.003     3.560
  34530.5    0.71493    3.46(5)      485.     3.004     3.508
  34540.8    0.71515    3.51(5)      483.     3.005     3.484
  34551.2    0.71536    3.50(5)      483.     3.006     3.485
  34561.6    0.71557    3.59(5)      466.     3.007     3.505
  34571.9    0.71579    3.68(5)      457.     3.008     3.537
  34582.3    0.71600    3.64(5)      468.     3.009     3.575
  34592.7    0.71622    3.66(5)      461.     3.010     3.613
  34603.1    0.71643    3.69(5)      467.     3.011     3.648
  34613.4    0.71665    3.73(5)      452.     3.012     3.675
  34623.8    0.71686    3.72(5)      457.     3.012     3.690
  34634.2    0.71708    3.68(5)      469.     3.013     3.691
  34644.6    0.71729    3.75(5)      456.     3.014     3.676
  34655.0    0.71751    3.71(5)      468.     3.015     3.652
  34665.4    0.71772    3.65(5)      484.     3.016     3.625
  34675.8    0.71794    3.61(5)      491.     3.017     3.600
  34686.2    0.71816    3.53(4)      507.     3.018     3.581
  34696.6    0.71837    3.61(5)      489.     3.019     3.569
  34707.0    0.71859    3.63(5)      486.     3.020     3.564
  34717.4    0.71880    3.59(5)      488.     3.021     3.565
  34727.8    0.71902    3.62(5)      488.     3.022     3.575
  34738.3    0.71923    3.52(4)      516.     3.022     3.596
  34748.7    0.71945    3.60(4)      498.     3.023     3.630
  34759.1    0.71967    3.69(5)      490.     3.024     3.673
  34769.5    0.71988    3.76(5)      480.     3.025     3.718
  34780.0    0.72010    3.87(5)      468.     3.026     3.753
  34790.4    0.72031    3.88(5)      467.     3.027     3.775
  34800.8    0.72053    3.92(5)      462.     3.028     3.785
  34811.3    0.72075    3.75(4)      501.     3.029     3.789
  34821.7    0.72096    3.79(5)      482.     3.030     3.784
  34832.2    0.72118    3.89(5)      473.     3.030     3.769
  34842.6    0.72139    3.82(5)      483.     3.031     3.739
  34853.1    0.72161    3.85(5)      482.     3.032     3.696
  34863.5    0.72183    3.74(4)      502.     3.033     3.646
  34874.0    0.72204    3.69(4)      508.     3.034     3.596
  34884.4    0.72226    3.65(4)      523.     3.035     3.553
  34894.9    0.72248    3.50(4)      548.     3.036     3.518
  34905.4    0.72269    3.54(4)      533.     3.037     3.494
  34915.8    0.72291    3.56(4)      530.     3.037     3.477
  34926.3    0.72313    3.56(4)      527.     3.038     3.466
  34936.8    0.72335    3.57(4)      541.     3.039     3.462
  34947.3    0.72356    3.52(4)      551.     3.040     3.466
  34957.8    0.72378    3.40(4)      577.     3.041     3.481
  34968.2    0.72400    3.56(4)      541.     3.042     3.511
  34978.7    0.72421    3.53(4)      559.     3.042     3.557
  34989.2    0.72443    3.73(4)      518.     3.043     3.613
  34999.7    0.72465    3.77(4)      520.     3.044     3.671
  35010.2    0.72487    3.86(4)      504.     3.045     3.719
  35020.7    0.72508    3.85(4)      502.     3.046     3.749
  35031.2    0.72530    3.79(4)      515.     3.047     3.758
  35041.7    0.72552    3.76(4)      528.     3.048     3.751
  35052.3    0.72574    3.75(4)      524.     3.048     3.736
  35062.8    0.72595    3.74(4)      534.     3.049     3.717
  35073.3    0.72617    3.66(4)      543.     3.050     3.697
  35084.     0.72639    3.68(4)      537.     3.051     3.672
  35094.     0.72661    3.69(4)      542.     3.052     3.642
  35105.     0.72683    3.64(4)      552.     3.052     3.606
  35115.     0.72704    3.58(4)      568.     3.053     3.566
  35126.     0.72726    3.51(4)      587.     3.054     3.523
  35136.     0.72748    3.54(4)      577.     3.055     3.480
  35147.     0.72770    3.47(4)      585.     3.056     3.438
  35158.     0.72792    3.40(4)      600.     3.057     3.397
  35168.     0.72814    3.37(4)      603.     3.057     3.362
  35179.     0.72835    3.33(4)      615.     3.058     3.331
  35189.     0.72857    3.33(4)      619.     3.059     3.305
  35200.     0.72879    3.35(4)      619.     3.060     3.286
  35210.     0.72901    3.31(4)      639.     3.061     3.274
  35221.     0.72923    3.33(4)      622.     3.061     3.270
  35231.     0.72945    3.36(4)      626.     3.062     3.274
  35242.     0.72967    3.37(4)      620.     3.063     3.287
  35253.     0.72989    3.32(4)      640.     3.064     3.312
  35263.     0.73010    3.37(4)      627.     3.065     3.352
  35274.     0.73032    3.50(4)      599.     3.065     3.411
  35284.     0.73054    3.53(4)      601.     3.066     3.491
  35295.     0.73076    3.66(4)      577.     3.067     3.596
  35306.     0.73098    3.71(4)      582.     3.068     3.725
  35316.     0.73120    3.86(4)      557.     3.069     3.869
  35327.     0.73142    4.00(4)      534.     3.069     4.013
  35337.     0.73164    4.04(4)      529.     3.070     4.133
  35348.     0.73186    4.16(4)      519.     3.071     4.207
  35359.     0.73208    4.17(4)      508.     3.072     4.224
  35369.     0.73230    4.04(4)      531.     3.072     4.196
  35380.     0.73252    4.01(4)      545.     3.073     4.154
  35390.     0.73274    4.11(4)      524.     3.074     4.132
  35401.     0.73296    4.18(4)      518.     3.075     4.155
  35412.     0.73318    4.23(4)      521.     3.076     4.231
  35422.     0.73340    4.41(5)      492.     3.076     4.347
  35433.     0.73362    4.49(5)      490.     3.077     4.473
  35443.     0.73384    4.60(5)      479.     3.078     4.570
  35454.     0.73406    4.66(5)      478.     3.079     4.612
  35465.     0.73428    4.72(5)      464.     3.079     4.602
  35475.     0.73450    4.63(5)      477.     3.080     4.560
  35486.     0.73472    4.58(5)      482.     3.081     4.511
  35497.     0.73494    4.55(5)      487.     3.082     4.470
  35507.     0.73516    4.46(4)      498.     3.082     4.433
  35518.     0.73538    4.40(4)      509.     3.083     4.389
  35529.     0.73560    4.36(4)      512.     3.084     4.324
  35539.     0.73582    4.31(4)      519.     3.085     4.234
  35550.     0.73604    4.14(4)      542.     3.085     4.119
  35561.     0.73626    4.02(4)      557.     3.086     3.993
  35571.     0.73649    3.85(4)      589.     3.087     3.866
  35582.     0.73671    3.79(4)      601.     3.088     3.749
  35593.     0.73693    3.62(4)      640.     3.088     3.649
  35603.     0.73715    3.56(4)      648.     3.089     3.572
  35614.     0.73737    3.54(4)      649.     3.090     3.518
  35625.     0.73759    3.57(4)      639.     3.091     3.486
  35635.     0.73781    3.57(4)      644.     3.091     3.476
  35646.     0.73803    3.49(4)      671.     3.092     3.485
  35657.     0.73825    3.62(4)      642.     3.093     3.513
  35667.     0.73848    3.56(4)      657.     3.093     3.555
  35678.     0.73870    3.63(4)      648.     3.094     3.605
  35689.     0.73892    3.68(4)      640.     3.095     3.656
  35700.     0.73914    3.73(4)      629.     3.096     3.701
  35710.     0.73936    3.69(4)      640.     3.096     3.731
  35721.     0.73959    3.71(4)      633.     3.097     3.742
  35732.     0.73981    3.71(4)      630.     3.098     3.735
  35742.     0.74003    3.76(4)      622.     3.099     3.716
  35753.     0.74025    3.60(4)      667.     3.099     3.690
  35764.     0.74047    3.57(4)      677.     3.100     3.660
  35775.     0.74070    3.58(4)      671.     3.101     3.627
  35785.     0.74092    3.56(4)      674.     3.101     3.595
  35796.     0.74114    3.48(4)      678.     3.102     3.564
  35807.     0.74136    3.50(4)      690.     3.103     3.535
  35818.     0.74158    3.42(4)      719.     3.104     3.508
  35828.     0.74181    3.45(4)      708.     3.104     3.480
  35839.     0.74203    3.38(4)      721.     3.105     3.450
  35850.     0.74225    3.38(4)      710.     3.106     3.421
  35861.     0.74248    3.35(4)      737.     3.106     3.395
  35871.     0.74270    3.32(4)      738.     3.107     3.377
  35882.     0.74292    3.29(4)      739.     3.108     3.369
  35893.     0.74314    3.34(4)      730.     3.108     3.372
  35904.     0.74337    3.39(4)      727.     3.109     3.387
  35914.     0.74359    3.47(4)      706.     3.110     3.414
  35925.     0.74381    3.47(4)      725.     3.111     3.458
  35936.     0.74404    3.49(4)      712.     3.111     3.521
  35947.     0.74426    3.57(4)      690.     3.112     3.606
  35957.     0.74448    3.72(4)      665.     3.113     3.712
  35968.     0.74471    3.75(4)      668.     3.113     3.830
  35979.     0.74493    3.85(4)      651.     3.114     3.944
  35990.     0.74515    3.86(4)      655.     3.115     4.033
  36001.     0.74538    3.94(4)      633.     3.115     4.080
  36011.     0.74560    3.96(4)      633.     3.116     4.083
  36022.     0.74582    3.91(4)      652.     3.117     4.053
  36033.     0.74605    3.92(4)      639.     3.117     4.008
  36044.     0.74627    3.85(4)      666.     3.118     3.974
  36055.     0.74650    3.91(4)      651.     3.119     3.980
  36065.     0.74672    4.01(4)      639.     3.120     4.055
  36076.     0.74694    4.17(4)      616.     3.120     4.226
  36087.     0.74717    4.45(4)      577.     3.121     4.512
  36098.     0.74739    4.85(4)      529.     3.122     4.916
  36109.     0.74762    5.22(4)      495.     3.122     5.413
  36120.     0.74784    5.73(5)      446.     3.123     5.946
  36130.     0.74807    6.15(5)      415.     3.124     6.432
  36141.     0.74829    6.47(5)      391.     3.124     6.794
  36152.     0.74851    6.61(5)      384.     3.125     6.994
  36163.     0.74874    6.54(5)      390.     3.126     7.032
  36174.     0.74896    6.50(5)      396.     3.126     6.917
  36185.     0.74919    6.36(5)      403.     3.127     6.670
  36196.     0.74941    6.15(5)      415.     3.128     6.327
  36206.     0.74964    5.74(5)      451.     3.128     5.952
  36217.     0.74986    5.45(5)      477.     3.129     5.601
  36228.     0.75009    5.15(4)      511.     3.130     5.314
  36239.     0.75031    4.91(4)      537.     3.130     5.110
  36250.     0.75054    4.89(4)      541.     3.131     4.985
  36261.     0.75076    4.87(4)      543.     3.132     4.920
  36272.     0.75099    4.79(4)      557.     3.132     4.879
  36282.     0.75121    4.76(4)      560.     3.133     4.827
  36293.     0.75144    4.66(4)      567.     3.134     4.735
  36304.     0.75167    4.50(4)      588.     3.134     4.594
  36315.     0.75189    4.29(4)      623.     3.135     4.418
  36326.     0.75212    4.10(4)      655.     3.136     4.229
  36337.     0.75234    4.01(4)      661.     3.136     4.049
  36348.     0.75257    3.92(4)      686.     3.137     3.895
  36359.     0.75279    3.77(4)      713.     3.138     3.776
  36370.     0.75302    3.64(4)      739.     3.138     3.690
  36381.     0.75325    3.59(4)      764.     3.139     3.632
  36391.     0.75347    3.62(4)      762.     3.139     3.592
  36402.     0.75370    3.59(4)      756.     3.140     3.561
  36413.     0.75392    3.52(4)      774.     3.141     3.535
  36424.     0.75415    3.47(4)      797.     3.141     3.516
  36435.     0.75438    3.48(4)      799.     3.142     3.507
  36446.     0.75460    3.44(4)      807.     3.143     3.511
  36457.     0.75483    3.56(4)      792.     3.143     3.534
  36468.     0.75506    3.53(4)      793.     3.144     3.578
  36479.     0.75528    3.61(4)      777.     3.145     3.641
  36490.     0.75551    3.72(4)      750.     3.145     3.722
  36501.     0.75574    3.74(4)      760.     3.146     3.810
  36512.     0.75596    3.83(4)      727.     3.147     3.895
  36523.     0.75619    3.87(4)      728.     3.147     3.967
  36534.     0.75642    3.90(4)      714.     3.148     4.018
  36545.     0.75664    3.89(4)      715.     3.148     4.042
  36556.     0.75687    3.92(4)      719.     3.149     4.034
  36567.     0.75710    3.85(4)      736.     3.150     4.000
  36578.     0.75732    3.89(4)      725.     3.150     3.952
  36588.     0.75755    3.81(4)      741.     3.151     3.900
  36599.     0.75778    3.73(4)      768.     3.152     3.851
  36610.     0.75801    3.70(4)      779.     3.152     3.807
  36621.     0.75823    3.70(4)      776.     3.153     3.768
  36632.     0.75846    3.59(4)      802.     3.154     3.733
  36643.     0.75869    3.66(4)      787.     3.154     3.703
  36654.     0.75892    3.64(4)      802.     3.155     3.677
  36665.     0.75914    3.64(4)      790.     3.155     3.656
  36676.     0.75937    3.62(4)      801.     3.156     3.640
  36687.     0.75960    3.63(4)      812.     3.157     3.634
  36698.     0.75983    3.66(4)      792.     3.157     3.641
  36709.     0.76006    3.65(4)      793.     3.158     3.663
  36720.     0.76028    3.78(4)      773.     3.159     3.708
  36731.     0.76051    3.82(4)      766.     3.159     3.782
  36742.     0.76074    3.89(4)      761.     3.160     3.897
  36753.     0.76097    4.06(4)      728.     3.160     4.058
  36765.     0.76120    4.31(4)      690.     3.161     4.274
  36776.     0.76143    4.56(4)      645.     3.162     4.545
  36787.     0.76165    4.90(4)      601.     3.162     4.860
  36798.     0.76188    5.12(4)      579.     3.163     5.195
  36809.     0.76211    5.29(4)      562.     3.164     5.508
  36820.     0.76234    5.61(4)      522.     3.164     5.732
  36831.     0.76257    5.70(4)      513.     3.165     5.805
  36842.     0.76280    5.60(4)      522.     3.165     5.707
  36853.     0.76303    5.33(4)      551.     3.166     5.469
  36864.     0.76326    4.94(4)      600.     3.167     5.150
  36875.     0.76348    4.60(4)      649.     3.167     4.811
  36886.     0.76371    4.33(4)      696.     3.168     4.499
  36897.     0.76394    4.17(4)      717.     3.168     4.241
  36908.     0.76417    4.01(4)      742.     3.169     4.047
  36919.     0.76440    3.88(4)      774.     3.170     3.912
  36930.     0.76463    3.81(4)      793.     3.170     3.828
  36941.     0.76486    3.81(4)      783.     3.171     3.783
  36952.     0.76509    3.77(4)      800.     3.172     3.766
  36964.     0.76532    3.770(35)    813.     3.1721    3.7692
  36975.     0.76555    3.77(4)      806.     3.173     3.781
  36986.     0.76578    3.77(4)      800.     3.173     3.793
  36997.     0.76601    3.80(4)      788.     3.174     3.804
  37008.     0.76624    3.82(4)      788.     3.175     3.811
  37019.     0.76647    3.80(4)      806.     3.175     3.821
  37030.     0.76670    3.82(4)      804.     3.176     3.836
  37041.     0.76693    3.84(4)      807.     3.176     3.857
  37052.     0.76716    3.89(4)      796.     3.177     3.880
  37063.     0.76739    3.91(4)      789.     3.178     3.896
  37075.     0.76762    3.88(4)      793.     3.178     3.907
  37086.     0.76785    3.90(4)      792.     3.179     3.923
  37097.     0.76808    3.98(4)      779.     3.179     3.963
  37108.     0.76831    4.04(4)      775.     3.180     4.040
  37119.     0.76854    4.16(4)      743.     3.181     4.159
  37130.     0.76877    4.28(4)      720.     3.181     4.310
  37141.     0.76900    4.54(4)      681.     3.182     4.467
  37153.     0.76923    4.59(4)      664.     3.182     4.589
  37164.     0.76946    4.64(4)      668.     3.183     4.641
  37175.     0.76969    4.61(4)      672.     3.184     4.614
  37186.     0.76992    4.54(4)      675.     3.184     4.526
  37197.     0.77016    4.37(4)      722.     3.185     4.405
  37208.     0.77039    4.27(4)      737.     3.185     4.282
  37219.     0.77062    4.15(4)      758.     3.186     4.175
  37231.     0.77085    4.14(4)      754.     3.187     4.091
  37242.     0.77108    4.10(4)      758.     3.187     4.030
  37253.     0.77131    3.99(4)      794.     3.188     3.985
  37264.     0.77154    3.92(4)      808.     3.188     3.948
  37275.     0.77178    3.846(35)    827.     3.1890    3.9108
  37286.     0.77201    3.851(35)    828.     3.1896    3.8657
  37298.     0.77224    3.797(35)    834.     3.1902    3.8113
  37309.     0.77247    3.705(34)    857.     3.1908    3.7530
  37320.     0.77270    3.705(34)    869.     3.1914    3.7001
  37331.     0.77293    3.708(34)    858.     3.1919    3.6615
  37342.     0.77317    3.611(33)    901.     3.1925    3.6425
  37354.     0.77340    3.632(33)    891.     3.1931    3.6433
  37365.     0.77363    3.611(33)    906.     3.1937    3.6584
  37376.     0.77386    3.623(34)    883.     3.1943    3.6761
  37387.     0.77409    3.577(33)    906.     3.1949    3.6839
  37398.     0.77433    3.585(33)    907.     3.1955    3.6740
  37410.     0.77456    3.521(33)    923.     3.1961    3.6475
  37421.     0.77479    3.525(33)    928.     3.1967    3.6116
  37432.     0.77502    3.533(33)    921.     3.1973    3.5754
  37443.     0.77526    3.477(32)    952.     3.1978    3.5477
  37455.     0.77549    3.525(33)    935.     3.1984    3.5359
  37466.     0.77572    3.557(33)    922.     3.1990    3.5451
  37477.     0.77595    3.609(33)    904.     3.1996    3.5787
  37488.     0.77619    3.724(34)    882.     3.2002    3.6381
  37500.     0.77642    3.774(34)    871.     3.2008    3.7235
  37511.     0.77665    3.895(35)    836.     3.2014    3.8342
  37522.     0.77689    4.062(35)    817.     3.2020    3.9674
  37533.     0.77712    4.19(4)      793.     3.203     4.116
  37545.     0.77735    4.33(4)      766.     3.203     4.265
  37556.     0.77759    4.46(4)      741.     3.204     4.396
  37567.     0.77782    4.56(4)      725.     3.204     4.497
  37578.     0.77805    4.59(4)      726.     3.205     4.558
  37590.     0.77829    4.61(4)      722.     3.205     4.569
  37601.     0.77852    4.55(4)      725.     3.206     4.519
  37612.     0.77875    4.39(4)      759.     3.207     4.412
  37624.     0.77899    4.24(4)      796.     3.207     4.262
  37635.     0.77922    4.061(35)    825.     3.2078    4.0931
  37646.     0.77945    3.861(34)    884.     3.2084    3.9279
  37657.     0.77969    3.742(33)    918.     3.2090    3.7808
  37669.     0.77992    3.698(33)    919.     3.2095    3.6621
  37680.     0.78016    3.604(33)    940.     3.2101    3.5740
  37691.     0.78039    3.533(32)    957.     3.2107    3.5157
  37703.     0.78062    3.530(32)    970.     3.2113    3.4837
  37714.     0.78086    3.478(32)    985.     3.2119    3.4742
  37725.     0.78109    3.492(32)    982.     3.2124    3.4818
  37737.     0.78133    3.473(32)    1003.    3.2130    3.5021
  37748.     0.78156    3.458(32)    1007.    3.2136    3.5296
  37759.     0.78180    3.586(32)    968.     3.2142    3.5588
  37771.     0.78203    3.643(32)    948.     3.2148    3.5863
  37782.     0.78227    3.666(32)    952.     3.2153    3.6114
  37793.     0.78250    3.732(33)    924.     3.2159    3.6348
  37805.     0.78274    3.667(33)    937.     3.2165    3.6563
  37816.     0.78297    3.705(32)    952.     3.2171    3.6747
  37827.     0.78321    3.765(33)    920.     3.2176    3.6869
  37839.     0.78344    3.711(33)    935.     3.2182    3.6919
  37850.     0.78368    3.741(33)    940.     3.2188    3.6933
  37861.     0.78391    3.666(32)    965.     3.2194    3.6974
  37873.     0.78415    3.767(33)    940.     3.2199    3.7100
  37884.     0.78438    3.782(33)    937.     3.2205    3.7332
  37895.     0.78462    3.743(32)    956.     3.2211    3.7669
  37907.     0.78485    3.845(33)    918.     3.2217    3.8089
  37918.     0.78509    3.930(33)    902.     3.2223    3.8568
  37929.     0.78532    3.969(33)    903.     3.2228    3.9062
  37941.     0.78556    3.948(33)    906.     3.2234    3.9491
  37952.     0.78579    4.008(34)    880.     3.2240    3.9778
  37964.     0.78603    4.033(34)    880.     3.2246    3.9886
  37975.     0.78627    3.907(33)    918.     3.2251    3.9799
  37986.     0.78650    3.908(33)    919.     3.2257    3.9481
  37998.     0.78674    3.866(33)    933.     3.2263    3.8919
  38009.     0.78697    3.783(32)    961.     3.2268    3.8171
  38021.     0.78721    3.699(32)    985.     3.2274    3.7341
  38032.     0.78745    3.604(32)    1005.    3.2280    3.6533
  38043.     0.78768    3.617(32)    1000.    3.2286    3.5823
  38055.     0.78792    3.568(31)    1025.    3.2291    3.5253
  38066.     0.78816    3.512(31)    1033.    3.2297    3.4840
  38078.     0.78839    3.552(31)    1032.    3.2303    3.4567
  38089.     0.78863    3.565(31)    1017.    3.2309    3.4422
  38101.     0.78887    3.492(31)    1048.    3.2314    3.4390
  38112.     0.78910    3.528(31)    1039.    3.2320    3.4457
  38123.     0.78934    3.547(31)    1043.    3.2326    3.4615
  38135.     0.78958    3.614(31)    1012.    3.2331    3.4863
  38146.     0.78981    3.602(31)    1028.    3.2337    3.5207
  38158.     0.79005    3.698(32)    989.     3.2343    3.5657
  38169.     0.79029    3.705(32)    996.     3.2349    3.6219
  38181.     0.79052    3.709(32)    1004.    3.2354    3.6895
  38192.     0.79076    3.821(32)    958.     3.2360    3.7675
  38204.     0.79100    3.848(32)    968.     3.2366    3.8532
  38215.     0.79124    3.991(33)    915.     3.2371    3.9432
  38226.     0.79147    4.072(33)    909.     3.2377    4.0355
  38238.     0.79171    4.116(33)    903.     3.2383    4.1289
  38249.     0.79195    4.163(34)    891.     3.2389    4.2181
  38261.     0.79219    4.308(34)    854.     3.2394    4.2894
  38272.     0.79242    4.226(34)    888.     3.2400    4.3249
  38284.     0.79266    4.199(34)    891.     3.2406    4.3151
  38295.     0.79290    4.193(34)    886.     3.2411    4.2649
  38307.     0.79314    4.083(33)    930.     3.2417    4.1881
  38318.     0.79337    4.067(33)    912.     3.2423    4.1034
  38330.     0.79361    3.966(32)    961.     3.2429    4.0323
  38341.     0.79385    3.938(32)    959.     3.2434    3.9937
  38353.     0.79409    3.912(32)    979.     3.2440    4.0017
  38364.     0.79433    4.074(33)    920.     3.2446    4.0638
  38376.     0.79457    4.227(34)    884.     3.2451    4.1773
  38387.     0.79480    4.372(34)    861.     3.2457    4.3310
  38399.     0.79504    4.548(35)    821.     3.2463    4.5008
  38410.     0.79528    4.75(4)      794.     3.247     4.654
  38422.     0.79552    4.80(4)      774.     3.247     4.758
  38433.     0.79576    4.78(4)      790.     3.248     4.793
  38445.     0.79600    4.82(4)      781.     3.249     4.757
  38456.     0.79624    4.72(4)      803.     3.249     4.669
  38468.     0.79648    4.627(35)    817.     3.2497    4.5577
  38480.     0.79671    4.547(35)    840.     3.2503    4.4490
  38491.     0.79695    4.496(34)    843.     3.2508    4.3620
  38503.     0.79719    4.446(34)    849.     3.2514    4.3059
  38514.     0.79743    4.325(34)    883.     3.2520    4.2785
  38526.     0.79767    4.275(33)    892.     3.2525    4.2665
  38537.     0.79791    4.237(33)    897.     3.2531    4.2509
  38549.     0.79815    4.226(33)    898.     3.2537    4.2197
  38560.     0.79839    4.133(33)    933.     3.2542    4.1707
  38572.     0.79863    4.117(33)    932.     3.2548    4.1080
  38584.     0.79887    4.034(32)    963.     3.2554    4.0379
  38595.     0.79911    3.972(32)    964.     3.2559    3.9676
  38607.     0.79935    3.940(32)    982.     3.2565    3.9052
  38618.     0.79959    3.877(32)    1001.    3.2571    3.8584
  38630.     0.79983    3.862(31)    1013.    3.2576    3.8333
  38641.     0.80007    3.928(32)    987.     3.2582    3.8342
  38653.     0.80031    3.928(32)    984.     3.2588    3.8611
  38665.     0.80055    3.980(32)    977.     3.2593    3.9127
  38676.     0.80079    4.006(32)    980.     3.2599    3.9838
  38688.     0.80103    4.177(33)    929.     3.2605    4.0657
  38699.     0.80127    4.254(33)    919.     3.2610    4.1500
  38711.     0.80151    4.418(34)    877.     3.2616    4.2333
  38723.     0.80175    4.433(34)    871.     3.2622    4.3192
  38734.     0.80199    4.531(34)    862.     3.2627    4.4147
  38746.     0.80223    4.588(34)    849.     3.2633    4.5231
  38758.     0.80247    4.679(35)    838.     3.2639    4.6414
  38769.     0.80271    4.83(4)      805.     3.264     4.759
  38781.     0.80295    4.90(4)      793.     3.265     4.861
  38792.     0.80319    4.95(4)      789.     3.266     4.935
  38804.     0.80344    4.97(4)      783.     3.266     4.967
  38816.     0.80368    4.90(4)      802.     3.267     4.945
  38827.     0.80392    4.83(4)      812.     3.267     4.873
  38839.     0.80416    4.677(34)    841.     3.2679    4.7714
  38851.     0.80440    4.648(34)    846.     3.2684    4.6696
  38862.     0.80464    4.594(34)    860.     3.2690    4.5903
  38874.     0.80488    4.551(34)    870.     3.2696    4.5451
  38886.     0.80512    4.516(34)    875.     3.2701    4.5340
  38897.     0.80537    4.514(34)    878.     3.2707    4.5492
  38909.     0.80561    4.536(34)    869.     3.2713    4.5748
  38921.     0.80585    4.570(34)    856.     3.2718    4.5899
  38932.     0.80609    4.579(34)    863.     3.2724    4.5789
  38944.     0.80633    4.529(34)    881.     3.2730    4.5429
  38956.     0.80658    4.440(33)    903.     3.2735    4.4954
  38967.     0.80682    4.439(33)    909.     3.2741    4.4549
  38979.     0.80706    4.467(33)    903.     3.2747    4.4386
  38991.     0.80730    4.478(33)    908.     3.2752    4.4573
  39002.     0.80754    4.556(34)    884.     3.2758    4.5132
  39014.     0.80779    4.677(34)    862.     3.2764    4.6011
  39026.     0.80803    4.780(34)    843.     3.2769    4.7074
  39038.     0.80827    4.857(35)    827.     3.2775    4.8076
  39049.     0.80851    4.91(4)      806.     3.278     4.869
  39061.     0.80876    4.98(4)      795.     3.279     4.866
  39073.     0.80900    4.871(35)    816.     3.2792    4.7924
  39084.     0.80924    4.757(34)    845.     3.2798    4.6662
  39096.     0.80948    4.536(34)    891.     3.2804    4.5163
  39108.     0.80973    4.371(33)    930.     3.2809    4.3705
  39120.     0.80997    4.304(33)    947.     3.2815    4.2476
  39131.     0.81021    4.228(32)    959.     3.2821    4.1536
  39143.     0.81046    4.120(32)    991.     3.2826    4.0830
  39155.     0.81070    4.057(31)    1012.    3.2832    4.0267
  39167.     0.81094    3.998(31)    1033.    3.2838    3.9797
  39178.     0.81119    3.938(31)    1043.    3.2843    3.9434
  39190.     0.81143    3.957(31)    1041.    3.2849    3.9222
  39202.     0.81167    3.946(31)    1043.    3.2855    3.9197
  39214.     0.81192    4.013(31)    1029.    3.2860    3.9356
  39225.     0.81216    3.998(31)    1033.    3.2866    3.9633
  39237.     0.81240    4.034(31)    1026.    3.2872    3.9914
  39249.     0.81265    4.006(31)    1042.    3.2877    4.0103
  39261.     0.81289    4.006(31)    1044.    3.2883    4.0189
  39272.     0.81314    4.004(31)    1044.    3.2889    4.0217
  39284.     0.81338    4.055(31)    1022.    3.2895    4.0292
  39296.     0.81362    4.061(31)    1026.    3.2900    4.0510
  39308.     0.81387    3.993(31)    1066.    3.2906    4.0904
  39320.     0.81411    4.129(31)    1009.    3.2912    4.1413
  39331.     0.81436    4.180(32)    994.     3.2917    4.1812
  39343.     0.81460    4.204(32)    987.     3.2923    4.1902
  39355.     0.81485    4.125(31)    1018.    3.2929    4.1560
  39367.     0.81509    4.042(31)    1046.    3.2934    4.0835
  39379.     0.81533    3.941(30)    1075.    3.2940    3.9888
  39390.     0.81558    3.873(30)    1096.    3.2946    3.8909
  39402.     0.81582    3.850(30)    1103.    3.2951    3.8065
  39414.     0.81607    3.811(30)    1119.    3.2957    3.7473
  39426.     0.81631    3.783(30)    1140.    3.2963    3.7198
  39438.     0.81656    3.799(30)    1127.    3.2969    3.7245
  39450.     0.81680    3.807(30)    1122.    3.2974    3.7583
  39461.     0.81705    3.854(30)    1117.    3.2980    3.8119
  39473.     0.81729    3.942(30)    1085.    3.2986    3.8720
  39485.     0.81754    3.953(30)    1083.    3.2991    3.9242
  39497.     0.81778    3.935(30)    1093.    3.2997    3.9600
  39509.     0.81803    3.970(30)    1081.    3.3003    3.9802
  39521.     0.81827    4.016(31)    1063.    3.3008    3.9919
  39532.     0.81852    3.963(30)    1099.    3.3014    4.0024
  39544.     0.81877    3.980(30)    1088.    3.3020    4.0179
  39556.     0.81901    4.038(31)    1065.    3.3026    4.0434
  39568.     0.81926    4.079(31)    1063.    3.3031    4.0784
  39580.     0.81950    4.141(31)    1037.    3.3037    4.1157
  39592.     0.81975    4.149(31)    1044.    3.3043    4.1450
  39604.     0.82000    4.164(31)    1026.    3.3048    4.1621
  39616.     0.82024    4.241(32)    1007.    3.3054    4.1708
  39627.     0.82049    4.234(31)    1033.    3.3060    4.1819
  39639.     0.82073    4.218(31)    1036.    3.3066    4.2052
  39651.     0.82098    4.280(31)    1010.    3.3071    4.2441
  39663.     0.82123    4.356(32)    994.     3.3077    4.2943
  39675.     0.82147    4.378(32)    1001.    3.3083    4.3439
  39687.     0.82172    4.425(32)    980.     3.3088    4.3735
  39699.     0.82197    4.426(32)    983.     3.3094    4.3626
  39711.     0.82221    4.377(32)    1000.    3.3100    4.3066
  39723.     0.82246    4.256(31)    1037.    3.3106    4.2186
  39735.     0.82271    4.122(31)    1069.    3.3111    4.1211
  39746.     0.82295    4.036(30)    1094.    3.3117    4.0355
  39758.     0.82320    4.011(30)    1104.    3.3123    3.9771
  39770.     0.82345    3.980(30)    1126.    3.3128    3.9529
  39782.     0.82369    3.931(30)    1133.    3.3134    3.9610
  39794.     0.82394    4.008(30)    1111.    3.3140    3.9925
  39806.     0.82419    4.081(30)    1116.    3.3146    4.0363
  39818.     0.82444    4.166(30)    1102.    3.3151    4.0782
  39830.     0.82468    4.141(30)    1124.    3.3157    4.1133
  39842.     0.82493    4.176(30)    1128.    3.3163    4.1417
  39854.     0.82518    4.253(30)    1120.    3.3169    4.1657
  39866.     0.82543    4.147(29)    1171.    3.3174    4.1863
  39878.     0.82567    4.163(29)    1176.    3.3180    4.2047
  39890.     0.82592    4.147(29)    1205.    3.3186    4.2234
  39902.     0.82617    4.212(29)    1183.    3.3191    4.2468
  39914.     0.82642    4.254(29)    1160.    3.3197    4.2816
  39926.     0.82666    4.368(30)    1123.    3.3203    4.3379
  39938.     0.82691    4.388(30)    1108.    3.3209    4.4270
  39950.     0.82716    4.551(31)    1056.    3.3214    4.5589
  39962.     0.82741    4.757(32)    992.     3.3220    4.7383
  39974.     0.82766    4.930(35)    829.     3.3226    4.9624
  39986.     0.82791    5.11(4)      725.     3.323     5.217
  39998.     0.82815    5.36(4)      655.     3.324     5.468
  40010.     0.82840    5.55(4)      597.     3.324     5.662
  40022.     0.82865    5.57(4)      579.     3.325     5.741
  40034.     0.82890    5.54(4)      566.     3.325     5.677
  40046.     0.82915    5.29(4)      592.     3.326     5.494
  40058.     0.82940    5.05(4)      614.     3.327     5.239
  40070.     0.82965    4.89(4)      637.     3.327     4.965
  40082.     0.82990    4.73(4)      653.     3.328     4.710
  40094.     0.83014    4.53(4)      684.     3.328     4.497
  40106.     0.83039    4.47(4)      696.     3.329     4.332
  40118.     0.83064    4.26(4)      733.     3.329     4.211
  40130.     0.83089    4.26(4)      741.     3.330     4.124
  40142.     0.83114    4.22(4)      756.     3.331     4.055
  40154.     0.83139    4.06(4)      788.     3.331     3.992
  40166.     0.83164    4.03(4)      791.     3.332     3.933
  40178.     0.83189    4.00(4)      808.     3.332     3.883
  40190.     0.83214    3.887(35)    836.     3.3329    3.8488
  40202.     0.83239    3.895(35)    820.     3.3335    3.8326
  40214.     0.83264    3.910(35)    834.     3.3341    3.8349
  40226.     0.83289    3.959(35)    815.     3.3347    3.8523
  40238.     0.83314    3.957(35)    836.     3.3352    3.8786
  40250.     0.83339    3.979(35)    821.     3.3358    3.9070
  40262.     0.83364    3.975(35)    834.     3.3364    3.9342
  40275.     0.83389    4.001(35)    829.     3.3370    3.9482
  40287.     0.83414    3.971(34)    842.     3.3375    3.9496
  40299.     0.83439    3.926(34)    854.     3.3381    3.9388
  40311.     0.83464    3.911(34)    871.     3.3387    3.9193
  40323.     0.83489    3.907(34)    861.     3.3393    3.8975
  40335.     0.83514    3.925(34)    869.     3.3398    3.8697
  40347.     0.83539    3.877(34)    878.     3.3404    3.8388
  40359.     0.83564    3.828(33)    899.     3.3410    3.8072
  40371.     0.83589    3.840(33)    907.     3.3416    3.7805
  40383.     0.83614    3.856(34)    885.     3.3422    3.7660
  40396.     0.83639    3.882(34)    887.     3.3427    3.7719
  40408.     0.83665    3.922(34)    889.     3.3433    3.8073
  40420.     0.83690    3.966(34)    878.     3.3439    3.8833
  40432.     0.83715    4.208(35)    824.     3.3445    4.0109
  40444.     0.83740    4.38(4)      795.     3.345     4.199
  40456.     0.83765    4.58(4)      769.     3.346     4.447
  40468.     0.83790    4.82(4)      733.     3.346     4.739
  40480.     0.83815    5.17(4)      678.     3.347     5.035
  40493.     0.83840    5.48(4)      650.     3.347     5.283
  40505.     0.83866    5.59(4)      650.     3.348     5.425
  40517.     0.83891    5.62(4)      662.     3.349     5.437
  40529.     0.83916    5.53(4)      686.     3.349     5.338
  40541.     0.83941    5.28(4)      733.     3.350     5.172
  40553.     0.83966    5.04(4)      793.     3.350     4.988
  40566.     0.83991    4.842(34)    843.     3.3508    4.8211
  40578.     0.84017    4.624(33)    898.     3.3514    4.6899
  40590.     0.84042    4.523(33)    943.     3.3520    4.5933
  40602.     0.84067    4.471(32)    961.     3.3526    4.5175
  40614.     0.84092    4.450(32)    987.     3.3531    4.4477
  40626.     0.84118    4.394(31)    1024.    3.3537    4.3719
  40639.     0.84143    4.293(31)    1066.    3.3543    4.2827
  40651.     0.84168    4.150(30)    1131.    3.3549    4.1813
  40663.     0.84193    4.074(29)    1153.    3.3554    4.0768
  40675.     0.84219    3.961(29)    1188.    3.3560    3.9808
  40687.     0.84244    3.893(29)    1214.    3.3566    3.9053
  40700.     0.84269    3.842(28)    1243.    3.3572    3.8600
  40712.     0.84294    3.905(29)    1208.    3.3578    3.8531
  40724.     0.84320    3.959(29)    1195.    3.3583    3.8914
  40736.     0.84345    4.007(29)    1182.    3.3589    3.9791
  40748.     0.84370    4.142(30)    1133.    3.3595    4.1162
  40761.     0.84396    4.326(30)    1095.    3.3601    4.2957
  40773.     0.84421    4.521(31)    1042.    3.3607    4.4993
  40785.     0.84446    4.669(32)    1005.    3.3612    4.7026
  40797.     0.84472    4.882(32)    954.     3.3618    4.8792
  40810.     0.84497    5.043(33)    926.     3.3624    5.0073
  40822.     0.84522    5.110(33)    909.     3.3630    5.0735
  40834.     0.84548    5.121(33)    911.     3.3636    5.0776
  40846.     0.84573    5.004(33)    942.     3.3641    5.0358
  40859.     0.84598    4.973(32)    954.     3.3647    4.9773
  40871.     0.84624    4.862(32)    992.     3.3653    4.9432
  40883.     0.84649    5.021(32)    950.     3.3659    4.9800
  40895.     0.84675    5.217(33)    912.     3.3665    5.1297
  40908.     0.84700    5.524(34)    858.     3.3670    5.4181
  40920.     0.84725    6.04(4)      785.     3.368     5.842
  40932.     0.84751    6.78(4)      685.     3.368     6.363
  40944.     0.84776    7.39(4)      620.     3.369     6.905
  40957.     0.84802    7.83(4)      585.     3.369     7.378
  40969.     0.84827    8.05(4)      572.     3.370     7.717
  40981.     0.84853    8.11(4)      571.     3.371     7.916
  40994.     0.84878    8.09(4)      575.     3.371     8.000
  41006.     0.84904    7.98(4)      583.     3.372     7.978
  41018.     0.84929    7.82(4)      591.     3.372     7.833
  41031.     0.84955    7.56(4)      617.     3.373     7.546
  41043.     0.84980    7.18(4)      650.     3.373     7.131
  41055.     0.85006    6.65(4)      702.     3.374     6.631
  41067.     0.85031    6.06(4)      785.     3.375     6.097
  41080.     0.85057    5.518(34)    862.     3.3752    5.5811
  41092.     0.85082    5.021(32)    957.     3.3758    5.1217
  41104.     0.85108    4.712(31)    1023.    3.3763    4.7422
  41117.     0.85133    4.405(30)    1100.    3.3769    4.4487
  41129.     0.85159    4.225(30)    1147.    3.3775    4.2356
  41141.     0.85184    4.073(29)    1188.    3.3781    4.0909
  41154.     0.85210    4.019(29)    1211.    3.3787    3.9965
  41166.     0.85235    4.003(29)    1205.    3.3792    3.9358
  41178.     0.85261    3.931(29)    1223.    3.3798    3.8926
  41191.     0.85287    3.834(28)    1267.    3.3804    3.8555
  41203.     0.85312    3.813(28)    1268.    3.3810    3.8190
  41216.     0.85338    3.754(28)    1295.    3.3816    3.7849
  41228.     0.85363    3.766(28)    1288.    3.3821    3.7520
  41240.     0.85389    3.735(28)    1291.    3.3827    3.7248
  41253.     0.85415    3.698(28)    1316.    3.3833    3.7037
  41265.     0.85440    3.716(28)    1294.    3.3839    3.6882
  41277.     0.85466    3.664(27)    1330.    3.3845    3.6780
  41290.     0.85491    3.685(28)    1317.    3.3851    3.6740
  41302.     0.85517    3.678(28)    1309.    3.3856    3.6784
  41315.     0.85543    3.678(28)    1320.    3.3862    3.6945
  41327.     0.85568    3.745(28)    1284.    3.3868    3.7246
  41339.     0.85594    3.774(28)    1291.    3.3874    3.7710
  41352.     0.85620    3.835(28)    1275.    3.3880    3.8337
  41364.     0.85646    3.921(28)    1243.    3.3885    3.9089
  41377.     0.85671    4.038(29)    1208.    3.3891    3.9896
  41389.     0.85697    4.127(29)    1176.    3.3897    4.0686
  41401.     0.85723    4.219(30)    1149.    3.3903    4.1413
  41414.     0.85748    4.277(30)    1124.    3.3909    4.2030
  41426.     0.85774    4.309(30)    1126.    3.3914    4.2466
  41439.     0.85800    4.314(30)    1128.    3.3920    4.2633
  41451.     0.85826    4.285(30)    1134.    3.3926    4.2506
  41464.     0.85851    4.269(30)    1129.    3.3932    4.2161
  41476.     0.85877    4.251(30)    1131.    3.3938    4.1705
  41488.     0.85903    4.224(30)    1130.    3.3944    4.1214
  41501.     0.85929    4.238(30)    1134.    3.3949    4.0705
  41513.     0.85954    4.175(29)    1154.    3.3955    4.0170
  41526.     0.85980    4.055(29)    1197.    3.3961    3.9614
  41538.     0.86006    3.998(29)    1216.    3.3967    3.9063
  41551.     0.86032    3.930(28)    1236.    3.3973    3.8552
  41563.     0.86058    3.860(28)    1257.    3.3978    3.8111
  41576.     0.86083    3.809(28)    1279.    3.3984    3.7755
  41588.     0.86109    3.809(28)    1283.    3.3990    3.7489
  41601.     0.86135    3.765(28)    1284.    3.3996    3.7311
  41613.     0.86161    3.716(28)    1314.    3.4002    3.7210
  41626.     0.86187    3.739(28)    1295.    3.4007    3.7163
  41638.     0.86213    3.724(28)    1314.    3.4013    3.7159
  41651.     0.86239    3.750(28)    1296.    3.4019    3.7211
  41663.     0.86264    3.773(28)    1270.    3.4025    3.7356
  41676.     0.86290    3.732(28)    1315.    3.4031    3.7626
  41688.     0.86316    3.756(28)    1309.    3.4037    3.8033
  41701.     0.86342    3.842(28)    1261.    3.4042    3.8539
  41713.     0.86368    3.899(28)    1248.    3.4048    3.9069
  41726.     0.86394    3.950(29)    1219.    3.4054    3.9531
  41738.     0.86420    3.924(28)    1238.    3.4060    3.9880
  41751.     0.86446    4.005(29)    1202.    3.4066    4.0155
  41763.     0.86472    4.082(29)    1163.    3.4071    4.0439
  41776.     0.86498    4.077(29)    1179.    3.4077    4.0802
  41788.     0.86524    4.143(29)    1164.    3.4083    4.1283
  41801.     0.86550    4.212(29)    1158.    3.4089    4.1935
  41813.     0.86576    4.290(30)    1131.    3.4095    4.2858
  41826.     0.86602    4.491(30)    1079.    3.4100    4.4204
  41838.     0.86628    4.712(31)    1022.    3.4106    4.6092
  41851.     0.86654    4.971(32)    965.     3.4112    4.8520
  41863.     0.86680    5.323(33)    892.     3.4118    5.1312
  41876.     0.86706    5.566(34)    859.     3.4124    5.4188
  41889.     0.86732    5.807(35)    818.     3.4129    5.6850
  41901.     0.86758    6.04(4)      779.     3.414     5.907
  41914.     0.86784    6.18(4)      760.     3.414     6.079
  41926.     0.86810    6.29(4)      750.     3.415     6.211
  41939.     0.86836    6.26(4)      759.     3.415     6.318
  41951.     0.86862    6.35(4)      742.     3.416     6.398
  41964.     0.86888    6.36(4)      742.     3.416     6.426
  41977.     0.86914    6.33(4)      738.     3.417     6.362
  41989.     0.86940    6.18(4)      756.     3.418     6.190
  42002.     0.86966    5.89(4)      801.     3.418     5.937
  42014.     0.86992    5.587(34)    850.     3.4187    5.6523
  42027.     0.87018    5.352(34)    890.     3.4193    5.3835
  42040.     0.87044    5.152(33)    927.     3.4199    5.1606
  42052.     0.87070    4.941(32)    972.     3.4205    4.9892
  42065.     0.87097    4.813(32)    990.     3.4211    4.8473
  42077.     0.87123    4.702(31)    1014.    3.4216    4.7114
  42090.     0.87149    4.541(31)    1062.    3.4222    4.5661
  42103.     0.87175    4.404(30)    1089.    3.4228    4.4122
  42115.     0.87201    4.213(29)    1151.    3.4234    4.2585
  42128.     0.87227    4.044(29)    1193.    3.4240    4.1163
  42141.     0.87254    3.985(29)    1217.    3.4245    3.9948
  42153.     0.87280    3.852(28)    1262.    3.4251    3.9001
  42166.     0.87306    3.788(28)    1280.    3.4257    3.8352
  42179.     0.87332    3.781(28)    1290.    3.4263    3.8009
  42191.     0.87358    3.747(28)    1318.    3.4268    3.7981
  42204.     0.87385    3.878(28)    1250.    3.4274    3.8211
  42217.     0.87411    3.882(28)    1263.    3.4280    3.8663
  42229.     0.87437    3.904(28)    1260.    3.4286    3.9256
  42242.     0.87463    4.001(29)    1210.    3.4292    3.9882
  42255.     0.87489    4.062(29)    1192.    3.4297    4.0445
  42267.     0.87516    4.075(29)    1193.    3.4303    4.0913
  42280.     0.87542    4.164(29)    1160.    3.4309    4.1344
  42293.     0.87568    4.227(29)    1152.    3.4315    4.1824
  42305.     0.87595    4.352(30)    1109.    3.4320    4.2377
  42318.     0.87621    4.386(30)    1106.    3.4326    4.2952
  42331.     0.87647    4.405(30)    1106.    3.4332    4.3409
  42343.     0.87673    4.453(30)    1086.    3.4338    4.3589
  42356.     0.87700    4.385(30)    1111.    3.4344    4.3388
  42369.     0.87726    4.298(30)    1134.    3.4349    4.2831
  42381.     0.87752    4.170(29)    1174.    3.4355    4.2009
  42394.     0.87779    4.118(29)    1190.    3.4361    4.1126
  42407.     0.87805    3.991(28)    1239.    3.4367    4.0371
  42420.     0.87831    3.976(28)    1244.    3.4372    3.9897
  42432.     0.87858    3.976(28)    1249.    3.4378    3.9811
  42445.     0.87884    4.072(29)    1209.    3.4384    4.0169
  42458.     0.87910    4.143(29)    1180.    3.4390    4.0975
  42471.     0.87937    4.239(29)    1163.    3.4395    4.2163
  42483.     0.87963    4.405(30)    1110.    3.4401    4.3593
  42496.     0.87990    4.481(30)    1101.    3.4407    4.5076
  42509.     0.88016    4.589(31)    1073.    3.4413    4.6439
  42522.     0.88042    4.759(31)    1025.    3.4418    4.7573
  42534.     0.88069    4.788(31)    1024.    3.4424    4.8403
  42547.     0.88095    4.860(32)    1001.    3.4430    4.8831
  42560.     0.88122    4.848(32)    997.     3.4436    4.8740
  42573.     0.88148    4.748(31)    1020.    3.4441    4.8096
  42585.     0.88175    4.605(31)    1072.    3.4447    4.7029
  42598.     0.88201    4.467(30)    1095.    3.4453    4.5763
  42611.     0.88228    4.320(30)    1142.    3.4458    4.4514
  42624.     0.88254    4.235(29)    1177.    3.4464    4.3424
  42637.     0.88280    4.124(29)    1206.    3.4470    4.2523
  42649.     0.88307    4.089(29)    1210.    3.4476    4.1776
  42662.     0.88333    4.030(28)    1241.    3.4481    4.1144
  42675.     0.88360    4.000(28)    1243.    3.4487    4.0620
  42688.     0.88386    4.009(28)    1240.    3.4493    4.0238
  42700.     0.88413    4.023(28)    1238.    3.4498    4.0062
  42713.     0.88440    4.042(29)    1231.    3.4504    4.0187
  42726.     0.88466    4.027(28)    1242.    3.4510    4.0728
  42739.     0.88493    4.204(29)    1191.    3.4516    4.1785
  42752.     0.88519    4.377(30)    1140.    3.4521    4.3419
  42765.     0.88546    4.567(30)    1091.    3.4527    4.5563
  42777.     0.88572    4.794(31)    1039.    3.4533    4.7992
  42790.     0.88599    4.993(32)    995.     3.4538    5.0298
  42803.     0.88625    5.154(32)    960.     3.4544    5.1979
  42816.     0.88652    5.235(33)    946.     3.4550    5.2622
  42829.     0.88679    5.293(33)    925.     3.4556    5.2203
  42842.     0.88705    5.134(32)    968.     3.4561    5.1086
  42854.     0.88732    5.001(32)    989.     3.4567    4.9826
  42867.     0.88758    4.885(31)    1017.    3.4573    4.8965
  42880.     0.88785    4.858(31)    1025.    3.4578    4.8888
  42893.     0.88812    5.009(32)    990.     3.4584    4.9739
  42906.     0.88838    5.128(32)    974.     3.4590    5.1371
  42919.     0.88865    5.332(33)    925.     3.4595    5.3394
  42932.     0.88892    5.489(33)    898.     3.4601    5.5264
  42945.     0.88918    5.668(34)    866.     3.4607    5.6463
  42957.     0.88945    5.710(34)    854.     3.4612    5.6741
  42970.     0.88972    5.685(34)    856.     3.4618    5.6220
  42983.     0.88998    5.549(34)    885.     3.4624    5.5227
  42996.     0.89025    5.352(33)    923.     3.4629    5.4072
  43009.     0.89052    5.246(33)    939.     3.4635    5.2960
  43022.     0.89079    5.146(32)    962.     3.4641    5.2006
  43035.     0.89105    5.139(32)    967.     3.4646    5.1317
  43048.     0.89132    5.122(32)    970.     3.4652    5.1034
  43061.     0.89159    5.161(32)    969.     3.4658    5.1305
  43074.     0.89186    5.296(33)    936.     3.4663    5.2232
  43086.     0.89212    5.415(33)    920.     3.4669    5.3783
  43099.     0.89239    5.559(33)    895.     3.4674    5.5697
  43112.     0.89266    5.749(34)    853.     3.4680    5.7464
  43125.     0.89293    5.843(34)    844.     3.4686    5.8477
  43138.     0.89319    5.837(34)    845.     3.4691    5.8354
  43151.     0.89346    5.782(34)    845.     3.4697    5.7177
  43164.     0.89373    5.477(33)    900.     3.4703    5.5352
  43177.     0.89400    5.253(32)    950.     3.4708    5.3340
  43190.     0.89427    5.098(32)    968.     3.4714    5.1457
  43203.     0.89454    4.898(31)    1015.    3.4719    4.9824
  43216.     0.89480    4.803(31)    1031.    3.4725    4.8425
  43229.     0.89507    4.753(31)    1043.    3.4731    4.7233
  43242.     0.89534    4.615(30)    1084.    3.4736    4.6232
  43255.     0.89561    4.585(30)    1091.    3.4742    4.5416
  43268.     0.89588    4.524(30)    1097.    3.4747    4.4807
  43281.     0.89615    4.479(30)    1120.    3.4753    4.4457
  43294.     0.89642    4.491(30)    1122.    3.4759    4.4416
  43307.     0.89669    4.513(30)    1112.    3.4764    4.4694
  43320.     0.89695    4.546(30)    1091.    3.4770    4.5261
  43333.     0.89722    4.616(30)    1078.    3.4775    4.6035
  43346.     0.89749    4.644(31)    1074.    3.4781    4.6876
  43359.     0.89776    4.663(31)    1073.    3.4786    4.7595
  43372.     0.89803    4.681(31)    1073.    3.4792    4.8044
  43385.     0.89830    4.735(31)    1049.    3.4798    4.8098
  43398.     0.89857    4.717(31)    1048.    3.4803    4.7690
  43411.     0.89884    4.616(30)    1079.    3.4809    4.6898
  43424.     0.89911    4.513(30)    1097.    3.4814    4.5894
  43437.     0.89938    4.517(30)    1091.    3.4820    4.4867
  43450.     0.89965    4.391(30)    1137.    3.4825    4.3955
  43463.     0.89992    4.322(29)    1150.    3.4831    4.3227
  43476.     0.90019    4.294(29)    1159.    3.4836    4.2699
  43489.     0.90046    4.224(29)    1189.    3.4842    4.2356
  43502.     0.90073    4.262(29)    1172.    3.4848    4.2189
  43515.     0.90100    4.263(29)    1171.    3.4853    4.2226
  43528.     0.90127    4.336(29)    1152.    3.4859    4.2516
  43541.     0.90154    4.342(29)    1165.    3.4864    4.3082
  43554.     0.90181    4.431(30)    1138.    3.4870    4.3887
  43567.     0.90208    4.561(30)    1094.    3.4875    4.4800
  43580.     0.90235    4.643(31)    1069.    3.4881    4.5600
  43593.     0.90262    4.662(31)    1071.    3.4886    4.6062
  43607.     0.90289    4.622(30)    1080.    3.4892    4.6119
  43620.     0.90317    4.642(31)    1070.    3.4897    4.5868
  43633.     0.90344    4.594(30)    1095.    3.4903    4.5453
  43646.     0.90371    4.570(30)    1110.    3.4908    4.4975
  43659.     0.90398    4.528(30)    1102.    3.4914    4.4488
  43672.     0.90425    4.446(30)    1131.    3.4919    4.4021
  43685.     0.90452    4.433(30)    1133.    3.4925    4.3611
  43698.     0.90479    4.334(29)    1163.    3.4930    4.3281
  43711.     0.90506    4.376(30)    1142.    3.4935    4.3042
  43724.     0.90534    4.290(29)    1174.    3.4941    4.2854
  43738.     0.90561    4.292(29)    1170.    3.4946    4.2635
  43751.     0.90588    4.271(29)    1164.    3.4952    4.2278
  43764.     0.90615    4.139(29)    1220.    3.4957    4.1731
  43777.     0.90642    4.079(28)    1238.    3.4963    4.1012
  43790.     0.90669    3.995(28)    1262.    3.4968    4.0230
  43803.     0.90697    3.975(28)    1281.    3.4974    3.9491
  43816.     0.90724    3.872(28)    1305.    3.4979    3.8882
  43829.     0.90751    3.820(27)    1326.    3.4984    3.8464
  43843.     0.90778    3.795(27)    1341.    3.4990    3.8278
  43856.     0.90806    3.832(27)    1331.    3.4995    3.8355
  43869.     0.90833    3.800(27)    1342.    3.5001    3.8722
  43882.     0.90860    3.862(28)    1319.    3.5006    3.9391
  43895.     0.90887    3.948(28)    1284.    3.5012    4.0351
  43908.     0.90915    4.053(28)    1253.    3.5017    4.1530
  43922.     0.90942    4.180(29)    1222.    3.5022    4.2780
  43935.     0.90969    4.311(29)    1163.    3.5028    4.3860
  43948.     0.90996    4.359(29)    1161.    3.5033    4.4488
  43961.     0.91024    4.442(30)    1133.    3.5038    4.4496
  43974.     0.91051    4.238(29)    1191.    3.5044    4.3923
  43988.     0.91078    4.158(29)    1215.    3.5049    4.2955
  44001.     0.91106    4.022(28)    1261.    3.5055    4.1818
  44014.     0.91133    3.911(28)    1301.    3.5060    4.0699
  44027.     0.91160    3.794(27)    1358.    3.5065    3.9733
  44040.     0.91188    3.756(27)    1363.    3.5071    3.8995
  44054.     0.91215    3.742(27)    1366.    3.5076    3.8529
  44067.     0.91243    3.769(27)    1356.    3.5081    3.8352
  44080.     0.91270    3.756(27)    1368.    3.5087    3.8465
  44093.     0.91297    3.837(27)    1334.    3.5092    3.8858
  44106.     0.91325    3.914(28)    1303.    3.5097    3.9505
  44120.     0.91352    4.002(28)    1279.    3.5103    4.0348
  44133.     0.91379    4.106(28)    1244.    3.5108    4.1305
  44146.     0.91407    4.172(29)    1229.    3.5113    4.2294
  44159.     0.91434    4.301(29)    1187.    3.5119    4.3259
  44173.     0.91462    4.390(29)    1151.    3.5124    4.4117
  44186.     0.91489    4.441(29)    1150.    3.5129    4.4757
  44199.     0.91517    4.443(30)    1141.    3.5134    4.5045
  44212.     0.91544    4.507(30)    1125.    3.5140    4.4903
  44226.     0.91572    4.440(30)    1137.    3.5145    4.4356
  44239.     0.91599    4.339(29)    1172.    3.5150    4.3517
  44252.     0.91627    4.232(29)    1208.    3.5156    4.2551
  44265.     0.91654    4.142(28)    1232.    3.5161    4.1604
  44279.     0.91682    4.019(28)    1264.    3.5166    4.0770
  44292.     0.91709    3.909(28)    1315.    3.5171    4.0070
  44305.     0.91737    3.851(27)    1336.    3.5177    3.9478
  44319.     0.91764    3.834(27)    1353.    3.5182    3.8960
  44332.     0.91792    3.769(27)    1367.    3.5187    3.8512
  44345.     0.91819    3.726(27)    1384.    3.5192    3.8143
  44359.     0.91847    3.706(27)    1397.    3.5197    3.7886
  44372.     0.91874    3.709(27)    1383.    3.5203    3.7773
  44385.     0.91902    3.682(27)    1408.    3.5208    3.7842
  44398.     0.91929    3.823(27)    1348.    3.5213    3.8134
  44412.     0.91957    3.850(27)    1358.    3.5218    3.8693
  44425.     0.91985    3.892(27)    1329.    3.5223    3.9560
  44438.     0.92012    4.000(28)    1304.    3.5229    4.0764
  44452.     0.92040    4.158(28)    1249.    3.5234    4.2281
  44465.     0.92067    4.370(29)    1175.    3.5239    4.4014
  44478.     0.92095    4.531(30)    1129.    3.5244    4.5797
  44492.     0.92123    4.726(30)    1077.    3.5249    4.7392
  44505.     0.92150    4.882(31)    1052.    3.5254    4.8519
  44518.     0.92178    4.929(31)    1035.    3.5260    4.8943
  44532.     0.92206    4.844(31)    1058.    3.5265    4.8612
  44545.     0.92233    4.782(31)    1069.    3.5270    4.7711
  44559.     0.92261    4.630(30)    1110.    3.5275    4.6546
  44572.     0.92289    4.527(30)    1143.    3.5280    4.5443
  44585.     0.92316    4.467(29)    1169.    3.5285    4.4702
  44599.     0.92344    4.438(29)    1164.    3.5290    4.4541
  44612.     0.92372    4.517(30)    1143.    3.5295    4.5058
  44625.     0.92400    4.620(30)    1116.    3.5301    4.6204
  44639.     0.92427    4.769(30)    1086.    3.5306    4.7769
  44652.     0.92455    4.964(31)    1035.    3.5311    4.9374
  44666.     0.92483    5.058(31)    1011.    3.5316    5.0571
  44679.     0.92510    5.145(32)    974.     3.5321    5.1033
  44692.     0.92538    5.026(31)    1024.    3.5326    5.0721
  44706.     0.92566    4.975(31)    1027.    3.5331    4.9805
  44719.     0.92594    4.897(31)    1038.    3.5336    4.8516
  44733.     0.92622    4.737(30)    1086.    3.5341    4.7066
  44746.     0.92649    4.573(30)    1123.    3.5346    4.5620
  44759.     0.92677    4.448(29)    1160.    3.5351    4.4312
  44773.     0.92705    4.354(29)    1190.    3.5356    4.3251
  44786.     0.92733    4.245(29)    1216.    3.5361    4.2506
  44800.     0.92761    4.181(28)    1238.    3.5366    4.2079
  44813.     0.92788    4.147(28)    1254.    3.5371    4.1925
  44827.     0.92816    4.165(28)    1247.    3.5376    4.1976
  44840.     0.92844    4.195(28)    1241.    3.5381    4.2171
  44854.     0.92872    4.241(28)    1235.    3.5386    4.2511
  44867.     0.92900    4.337(29)    1188.    3.5391    4.3013
  44880.     0.92928    4.315(29)    1201.    3.5396    4.3640
  44894.     0.92956    4.421(29)    1166.    3.5401    4.4267
  44907.     0.92984    4.476(29)    1155.    3.5406    4.4704
  44921.     0.93011    4.523(30)    1133.    3.5411    4.4806
  44934.     0.93039    4.483(30)    1135.    3.5416    4.4576
  44948.     0.93067    4.453(29)    1159.    3.5421    4.4146
  44961.     0.93095    4.382(29)    1183.    3.5426    4.3692
  44975.     0.93123    4.276(29)    1217.    3.5431    4.3348
  44988.     0.93151    4.243(29)    1217.    3.5436    4.3193
  45002.     0.93179    4.343(29)    1184.    3.5441    4.3231
  45015.     0.93207    4.300(29)    1205.    3.5446    4.3430
  45029.     0.93235    4.348(29)    1188.    3.5451    4.3676
  45042.     0.93263    4.365(29)    1174.    3.5455    4.3817
  45056.     0.93291    4.290(29)    1219.    3.5460    4.3734
  45069.     0.93319    4.303(29)    1204.    3.5465    4.3380
  45083.     0.93347    4.244(29)    1221.    3.5470    4.2775
  45096.     0.93375    4.181(28)    1235.    3.5475    4.1973
  45110.     0.93403    4.054(28)    1285.    3.5480    4.1070
  45123.     0.93431    3.940(27)    1326.    3.5485    4.0174
  45137.     0.93459    3.906(27)    1324.    3.5489    3.9376
  45151.     0.93487    3.842(27)    1352.    3.5494    3.8742
  45164.     0.93515    3.761(27)    1401.    3.5499    3.8315
  45178.     0.93543    3.732(27)    1413.    3.5504    3.8125
  45191.     0.93571    3.767(27)    1400.    3.5509    3.8198
  45205.     0.93599    3.767(27)    1387.    3.5514    3.8542
  45218.     0.93627    3.858(27)    1362.    3.5518    3.9146
  45232.     0.93655    3.995(28)    1294.    3.5523    3.9963
  45245.     0.93684    4.043(28)    1287.    3.5528    4.0869
  45259.     0.93712    4.121(28)    1275.    3.5533    4.1699
  45273.     0.93740    4.222(29)    1226.    3.5537    4.2273
  45286.     0.93768    4.265(29)    1219.    3.5542    4.2518
  45300.     0.93796    4.234(29)    1227.    3.5547    4.2471
  45313.     0.93824    4.151(28)    1261.    3.5552    4.2219
  45327.     0.93852    4.164(28)    1253.    3.5556    4.1842
  45341.     0.93881    4.123(28)    1268.    3.5561    4.1421
  45354.     0.93909    4.081(28)    1262.    3.5566    4.1030
  45368.     0.93937    4.057(28)    1281.    3.5571    4.0707
  45381.     0.93965    3.940(27)    1333.    3.5575    4.0437
  45395.     0.93993    3.945(28)    1314.    3.5580    4.0170
  45409.     0.94021    3.839(27)    1363.    3.5585    3.9870
  45422.     0.94050    3.875(27)    1349.    3.5589    3.9533
  45436.     0.94078    3.816(27)    1373.    3.5594    3.9173
  45449.     0.94106    3.793(27)    1383.    3.5599    3.8802
  45463.     0.94134    3.742(27)    1401.    3.5603    3.8436
  45477.     0.94163    3.736(27)    1393.    3.5608    3.8101
  45490.     0.94191    3.676(26)    1426.    3.5613    3.7817
  45504.     0.94219    3.713(27)    1404.    3.5617    3.7600
  45518.     0.94247    3.620(26)    1469.    3.5622    3.7454
  45531.     0.94276    3.648(26)    1435.    3.5626    3.7385
  45545.     0.94304    3.610(26)    1453.    3.5631    3.7392
  45559.     0.94332    3.634(26)    1452.    3.5636    3.7476
  45572.     0.94361    3.652(26)    1451.    3.5640    3.7629
  45586.     0.94389    3.750(27)    1399.    3.5645    3.7841
  45600.     0.94417    3.753(27)    1383.    3.5649    3.8087
  45613.     0.94446    3.762(27)    1400.    3.5654    3.8344
  45627.     0.94474    3.844(27)    1359.    3.5658    3.8587
  45641.     0.94502    3.809(27)    1387.    3.5663    3.8814
  45654.     0.94531    3.839(27)    1366.    3.5668    3.9067
  45668.     0.94559    3.889(27)    1366.    3.5672    3.9432
  45682.     0.94587    3.916(27)    1335.    3.5677    3.9991
  45696.     0.94616    4.013(28)    1318.    3.5681    4.0787
  45709.     0.94644    4.142(28)    1275.    3.5686    4.1791
  45723.     0.94672    4.300(29)    1210.    3.5690    4.2873
  45737.     0.94701    4.388(29)    1193.    3.5695    4.3825
  45750.     0.94729    4.495(29)    1154.    3.5699    4.4453
  45764.     0.94758    4.446(29)    1168.    3.5704    4.4716
  45778.     0.94786    4.453(29)    1171.    3.5708    4.4725
  45792.     0.94815    4.378(29)    1187.    3.5712    4.4692
  45805.     0.94843    4.449(29)    1168.    3.5717    4.4789
  45819.     0.94871    4.473(29)    1159.    3.5721    4.5073
  45833.     0.94900    4.440(29)    1176.    3.5726    4.5455
  45847.     0.94928    4.483(29)    1164.    3.5730    4.5714
  45860.     0.94957    4.553(30)    1127.    3.5735    4.5624
  45874.     0.94985    4.477(30)    1146.    3.5739    4.5109
  45888.     0.95014    4.393(29)    1173.    3.5743    4.4265
  45902.     0.95042    4.251(29)    1211.    3.5748    4.3275
  45915.     0.95071    4.155(28)    1259.    3.5752    4.2318
  45929.     0.95099    4.088(28)    1261.    3.5757    4.1538
  45943.     0.95128    4.069(28)    1267.    3.5761    4.1031
  45957.     0.95157    4.066(28)    1265.    3.5765    4.0834
  45970.     0.95185    4.067(28)    1261.    3.5770    4.0928
  45984.     0.95214    4.085(28)    1253.    3.5774    4.1227
  45998.     0.95242    4.075(28)    1260.    3.5778    4.1572
  46012.     0.95271    4.075(28)    1268.    3.5782    4.1791
  46026.     0.95299    4.083(28)    1263.    3.5787    4.1752
  46039.     0.95328    4.118(28)    1247.    3.5791    4.1459
  46053.     0.95357    4.070(28)    1262.    3.5795    4.1001
  46067.     0.95385    4.024(28)    1293.    3.5800    4.0484
  46081.     0.95414    4.062(28)    1266.    3.5804    3.9998
  46095.     0.95442    4.016(28)    1285.    3.5808    3.9613
  46109.     0.95471    3.971(28)    1311.    3.5812    3.9363
  46122.     0.95500    3.975(28)    1302.    3.5817    3.9300
  46136.     0.95528    3.960(28)    1308.    3.5821    3.9457
  46150.     0.95557    3.989(28)    1295.    3.5825    3.9853
  46164.     0.95586    4.012(28)    1276.    3.5829    4.0470
  46178.     0.95614    4.068(28)    1257.    3.5833    4.1246
  46192.     0.95643    4.188(29)    1216.    3.5838    4.2055
  46205.     0.95672    4.229(29)    1198.    3.5842    4.2776
  46219.     0.95701    4.320(29)    1180.    3.5846    4.3347
  46233.     0.95729    4.336(29)    1177.    3.5850    4.3759
  46247.     0.95758    4.337(29)    1169.    3.5854    4.4019
  46261.     0.95787    4.391(30)    1148.    3.5858    4.4133
  46275.     0.95815    4.373(29)    1162.    3.5863    4.4156
  46289.     0.95844    4.430(30)    1133.    3.5867    4.4198
  46303.     0.95873    4.427(30)    1133.    3.5871    4.4418
  46317.     0.95902    4.463(30)    1131.    3.5875    4.4992
  46330.     0.95931    4.545(30)    1120.    3.5879    4.6055
  46344.     0.95959    4.733(31)    1059.    3.5883    4.7619
  46358.     0.95988    4.916(31)    1014.    3.5887    4.9537
  46372.     0.96017    5.084(32)    984.     3.5891    5.1490
  46386.     0.96046    5.284(33)    932.     3.5895    5.3016
  46400.     0.96075    5.342(33)    912.     3.5899    5.3667
  46414.     0.96103    5.198(32)    950.     3.5903    5.3246
  46428.     0.96132    5.110(32)    967.     3.5907    5.1905
  46442.     0.96161    4.984(32)    994.     3.5911    5.0008
  46456.     0.96190    4.724(31)    1060.    3.5915    4.7962
  46470.     0.96219    4.576(30)    1096.    3.5919    4.6098
  46484.     0.96248    4.436(30)    1133.    3.5923    4.4643
  46497.     0.96276    4.378(30)    1146.    3.5927    4.3729
  46511.     0.96305    4.308(29)    1167.    3.5931    4.3448
  46525.     0.96334    4.360(29)    1159.    3.5935    4.3843
  46539.     0.96363    4.464(30)    1132.    3.5939    4.4908
  46553.     0.96392    4.662(30)    1080.    3.5943    4.6560
  46567.     0.96421    4.808(31)    1039.    3.5947    4.8625
  46581.     0.96450    5.019(32)    983.     3.5951    5.0841
  46595.     0.96479    5.225(33)    945.     3.5955    5.2942
  46609.     0.96508    5.420(33)    909.     3.5959    5.4754
  46623.     0.96537    5.593(34)    883.     3.5963    5.6146
  46637.     0.96566    5.669(34)    860.     3.5966    5.6906
  46651.     0.96595    5.631(34)    873.     3.5970    5.6769
  46665.     0.96624    5.509(33)    893.     3.5974    5.5641
  46679.     0.96653    5.251(33)    940.     3.5978    5.3698
  46693.     0.96682    5.005(32)    992.     3.5982    5.1273
  46707.     0.96711    4.790(31)    1040.    3.5986    4.8708
  46721.     0.96740    4.480(30)    1116.    3.5989    4.6284
  46735.     0.96769    4.262(29)    1186.    3.5993    4.4181
  46749.     0.96798    4.128(29)    1221.    3.5997    4.2484
  46763.     0.96827    4.056(28)    1250.    3.6001    4.1200
  46777.     0.96856    3.903(28)    1305.    3.6005    4.0303
  46791.     0.96885    3.878(27)    1323.    3.6008    3.9772
  46805.     0.96914    3.874(27)    1330.    3.6012    3.9611
  46819.     0.96943    3.941(28)    1303.    3.6016    3.9856
  46833.     0.96972    4.035(28)    1276.    3.6020    4.0559
  46847.     0.97001    4.145(28)    1234.    3.6023    4.1758
  46862.     0.97030    4.321(29)    1180.    3.6027    4.3447
  46876.     0.97060    4.439(30)    1146.    3.6031    4.5485
  46890.     0.97089    4.738(31)    1067.    3.6034    4.7664
  46904.     0.97118    4.913(31)    1030.    3.6038    4.9680
  46918.     0.97147    5.010(31)    1016.    3.6042    5.1312
  46932.     0.97176    5.241(32)    953.     3.6045    5.2559
  46946.     0.97205    5.279(32)    961.     3.6049    5.3599
  46960.     0.97234    5.466(33)    906.     3.6053    5.4570
  46974.     0.97264    5.642(34)    887.     3.6056    5.5421
  46988.     0.97293    5.627(33)    892.     3.6060    5.5876
  47002.     0.97322    5.675(34)    889.     3.6063    5.5595
  47016.     0.97351    5.586(33)    899.     3.6067    5.4457
  47030.     0.97380    5.400(33)    936.     3.6071    5.2651
  47045.     0.97410    5.142(32)    982.     3.6074    5.0530
  47059.     0.97439    4.829(31)    1061.    3.6078    4.8461
  47073.     0.97468    4.626(30)    1113.    3.6081    4.6693
  47087.     0.97497    4.443(29)    1164.    3.6085    4.5330
  47101.     0.97527    4.330(29)    1195.    3.6088    4.4318
  47115.     0.97556    4.315(29)    1195.    3.6092    4.3508
  47129.     0.97585    4.210(29)    1229.    3.6095    4.2748
  47143.     0.97614    4.136(28)    1250.    3.6099    4.1969
  47158.     0.97644    4.055(28)    1269.    3.6102    4.1190
  47172.     0.97673    4.000(28)    1302.    3.6106    4.0456
  47186.     0.97702    3.937(28)    1319.    3.6109    3.9811
  47200.     0.97732    3.887(27)    1344.    3.6113    3.9289
  47214.     0.97761    3.896(27)    1352.    3.6116    3.8913
  47228.     0.97790    3.840(27)    1366.    3.6120    3.8690
  47243.     0.97820    3.825(27)    1370.    3.6123    3.8622
  47257.     0.97849    3.839(27)    1363.    3.6126    3.8705
  47271.     0.97878    3.879(27)    1351.    3.6130    3.8945
  47285.     0.97908    3.932(27)    1328.    3.6133    3.9339
  47299.     0.97937    3.961(28)    1321.    3.6136    3.9864
  47313.     0.97966    4.010(28)    1314.    3.6140    4.0469
  47328.     0.97996    4.059(28)    1295.    3.6143    4.1081
  47342.     0.98025    4.097(28)    1289.    3.6146    4.1606
  47356.     0.98055    4.121(28)    1266.    3.6150    4.1965
  47370.     0.98084    4.165(28)    1260.    3.6153    4.2131
  47384.     0.98114    4.198(28)    1261.    3.6156    4.2146
  47399.     0.98143    4.206(28)    1244.    3.6160    4.2052
  47413.     0.98172    4.167(28)    1253.    3.6163    4.1852
  47427.     0.98202    4.118(28)    1280.    3.6166    4.1539
  47441.     0.98231    4.108(28)    1280.    3.6169    4.1133
  47456.     0.98261    4.088(28)    1281.    3.6173    4.0697
  47470.     0.98290    4.027(28)    1309.    3.6176    4.0311
  47484.     0.98320    3.994(28)    1313.    3.6179    4.0030
  47498.     0.98349    3.983(28)    1318.    3.6182    3.9875
  47513.     0.98379    3.920(27)    1344.    3.6186    3.9825
  47527.     0.98408    3.952(27)    1325.    3.6189    3.9817
  47541.     0.98438    3.989(28)    1321.    3.6192    3.9803
  47555.     0.98467    4.003(28)    1314.    3.6195    3.9800
  47570.     0.98497    4.032(28)    1302.    3.6198    3.9909
  47584.     0.98526    4.130(28)    1282.    3.6201    4.0295
  47598.     0.98556    4.203(28)    1240.    3.6205    4.1142
  47612.     0.98586    4.370(29)    1201.    3.6208    4.2600
  47627.     0.98615    4.543(29)    1161.    3.6211    4.4715
  47641.     0.98645    4.765(30)    1097.    3.6214    4.7355
  47655.     0.98674    4.993(31)    1041.    3.6217    5.0167
  47670.     0.98704    5.240(32)    985.     3.6220    5.2596
  47684.     0.98734    5.381(32)    964.     3.6223    5.4029
  47698.     0.98763    5.473(33)    937.     3.6226    5.4100
  47713.     0.98793    5.404(32)    947.     3.6229    5.2884
  47727.     0.98823    5.086(31)    1010.    3.6232    5.0781
  47741.     0.98852    4.813(30)    1088.    3.6235    4.8282
  47755.     0.98882    4.570(30)    1130.    3.6238    4.5793
  47770.     0.98911    4.361(29)    1187.    3.6241    4.3604
  47784.     0.98941    4.213(28)    1241.    3.6244    4.1847
  47798.     0.98971    4.118(28)    1266.    3.6247    4.0550
  47813.     0.99001    4.021(28)    1297.    3.6250    3.9677
  47827.     0.99030    3.975(28)    1321.    3.6253    3.9158
  47842.     0.99060    3.950(28)    1316.    3.6256    3.8919
  47856.     0.99090    3.998(28)    1293.    3.6259    3.8873
  47870.     0.99119    3.977(28)    1312.    3.6262    3.8928
  47885.     0.99149    4.011(28)    1292.    3.6265    3.8987
  47899.     0.99179    4.000(28)    1303.    3.6267    3.8968
  47913.     0.99209    3.983(28)    1303.    3.6270    3.8842
  47928.     0.99238    3.941(27)    1330.    3.6273    3.8627
  47942.     0.99268    3.835(27)    1368.    3.6276    3.8359
  47956.     0.99298    3.839(27)    1358.    3.6279    3.8077
  47971.     0.99328    3.825(27)    1370.    3.6282    3.7810
  47985.     0.99358    3.768(27)    1391.    3.6284    3.7605
  48000.     0.99387    3.767(27)    1381.    3.6287    3.7413
  48014.     0.99417    3.720(27)    1405.    3.6290    3.7264
  48028.     0.99447    3.726(27)    1401.    3.6293    3.7154
  48043.     0.99477    3.687(26)    1424.    3.6296    3.7080
  48057.     0.99507    3.696(27)    1417.    3.6298    3.7027
  48072.     0.99537    3.677(27)    1417.    3.6301    3.7004
  48086.     0.99567    3.686(27)    1415.    3.6304    3.7003
  48101.     0.99596    3.737(27)    1384.    3.6307    3.7024
  48115.     0.99626    3.745(27)    1381.    3.6309    3.7070
  48129.     0.99656    3.720(27)    1407.    3.6312    3.7148
  48144.     0.99686    3.794(27)    1358.    3.6315    3.7274
  48158.     0.99716    3.807(27)    1348.    3.6317    3.7472
  48173.     0.99746    3.801(27)    1370.    3.6320    3.7782
  48187.     0.99776    3.862(27)    1342.    3.6323    3.8260
  48202.     0.99806    3.940(28)    1309.    3.6325    3.8969
  48216.     0.99836    4.035(28)    1286.    3.6328    3.9963
  48231.     0.99866    4.184(28)    1233.    3.6330    4.1259
  48245.     0.99896    4.312(29)    1205.    3.6333    4.2806
  48259.     0.99926    4.526(30)    1132.    3.6336    4.4449
  48274.     0.99956    4.630(30)    1120.    3.6338    4.5936
  48288.     0.99986    4.748(30)    1085.    3.6341    4.6980
  48303.     1.00016    4.780(30)    1075.    3.6343    4.7407
  48317.     1.00046    4.751(30)    1081.    3.6346    4.7252
  48332.     1.00076    4.666(30)    1103.    3.6348    4.6718
  48346.     1.00106    4.626(30)    1118.    3.6351    4.6029
  48361.     1.00136    4.493(29)    1159.    3.6353    4.5376
  48375.     1.00166    4.513(29)    1152.    3.6356    4.4906
  48390.     1.00196    4.500(29)    1151.    3.6358    4.4718
  48404.     1.00226    4.496(30)    1146.    3.6361    4.4839
  48419.     1.00256    4.524(30)    1138.    3.6363    4.5194
  48433.     1.00286    4.553(30)    1139.    3.6366    4.5589
  48448.     1.00316    4.531(30)    1147.    3.6368    4.5806
  48463.     1.00346    4.554(30)    1124.    3.6370    4.5694
  48477.     1.00376    4.521(30)    1137.    3.6373    4.5228
  48492.     1.00406    4.433(29)    1174.    3.6375    4.4472
  48506.     1.00437    4.275(29)    1224.    3.6378    4.3536
  48521.     1.00467    4.238(29)    1227.    3.6380    4.2536
  48535.     1.00497    4.129(28)    1264.    3.6382    4.1576
  48550.     1.00527    4.075(28)    1279.    3.6385    4.0711
  48564.     1.00557    4.046(28)    1294.    3.6387    3.9972
  48579.     1.00587    3.984(28)    1306.    3.6389    3.9372
  48594.     1.00618    3.911(28)    1322.    3.6392    3.8902
  48608.     1.00648    3.794(27)    1383.    3.6394    3.8556
  48623.     1.00678    3.808(27)    1380.    3.6396    3.8322
  48637.     1.00708    3.876(27)    1353.    3.6398    3.8194
  48652.     1.00738    3.815(27)    1380.    3.6401    3.8174
  48667.     1.00769    3.861(27)    1356.    3.6403    3.8293
  48681.     1.00799    3.886(27)    1351.    3.6405    3.8620
  48696.     1.00829    3.996(27)    1323.    3.6407    3.9282
  48710.     1.00859    4.164(28)    1260.    3.6409    4.0468
  48725.     1.00890    4.255(28)    1250.    3.6412    4.2403
  48740.     1.00920    4.569(29)    1160.    3.6414    4.5284
  48754.     1.00950    4.926(31)    1070.    3.6416    4.9164
  48769.     1.00980    5.375(32)    990.     3.6418    5.3859
  48783.     1.01011    6.026(34)    858.     3.6420    5.8862
  48798.     1.01041    6.50(4)      791.     3.642     6.335
  48813.     1.01071    6.91(4)      735.     3.642     6.640
  48827.     1.01102    7.05(4)      721.     3.643     6.748
  48842.     1.01132    6.79(4)      754.     3.643     6.661
  48857.     1.01162    6.53(4)      787.     3.643     6.421
  48871.     1.01193    6.123(34)    843.     3.6433    6.0889
  48886.     1.01223    5.721(33)    905.     3.6435    5.7269
  48901.     1.01253    5.402(32)    954.     3.6437    5.3881
  48915.     1.01284    5.068(31)    1028.    3.6439    5.1092
  48930.     1.01314    4.909(31)    1055.    3.6441    4.9096
  48945.     1.01345    4.795(30)    1080.    3.6443    4.7939
  48959.     1.01375    4.653(30)    1138.    3.6445    4.7532
  48974.     1.01405    4.694(30)    1117.    3.6447    4.7669
  48989.     1.01436    4.746(30)    1097.    3.6449    4.8045
  49003.     1.01466    4.813(30)    1076.    3.6451    4.8299
  49018.     1.01497    4.769(30)    1092.    3.6453    4.8133
  49033.     1.01527    4.724(30)    1106.    3.6455    4.7453
  49048.     1.01558    4.680(30)    1099.    3.6457    4.6366
  49062.     1.01588    4.585(30)    1123.    3.6458    4.5113
  49077.     1.01619    4.423(29)    1176.    3.6460    4.3862
  49092.     1.01649    4.346(29)    1203.    3.6462    4.2819
  49106.     1.01680    4.297(29)    1203.    3.6464    4.2105
  49121.     1.01710    4.304(29)    1204.    3.6466    4.1799
  49136.     1.01741    4.347(29)    1187.    3.6468    4.1928
  49151.     1.01771    4.384(29)    1183.    3.6470    4.2515
  49165.     1.01802    4.478(29)    1159.    3.6471    4.3561
  49180.     1.01832    4.599(30)    1130.    3.6473    4.5045
  49195.     1.01863    4.830(31)    1059.    3.6475    4.6885
  49210.     1.01893    4.953(31)    1032.    3.6477    4.8895
  49224.     1.01924    5.008(31)    1026.    3.6478    5.0750
  49239.     1.01955    5.123(32)    994.     3.6480    5.2096
  49254.     1.01985    5.163(32)    993.     3.6482    5.2762
  49269.     1.02016    5.173(32)    988.     3.6484    5.2776
  49283.     1.02046    5.179(32)    974.     3.6485    5.2263
  49298.     1.02077    5.065(32)    1007.    3.6487    5.1318
  49313.     1.02108    4.962(31)    1027.    3.6489    5.0060
  49328.     1.02138    4.907(31)    1036.    3.6490    4.8617
  49343.     1.02169    4.748(31)    1067.    3.6492    4.7091
  49357.     1.02200    4.580(30)    1117.    3.6494    4.5566
  49372.     1.02230    4.450(29)    1157.    3.6495    4.4136
  49387.     1.02261    4.282(29)    1202.    3.6497    4.2882
  49402.     1.02292    4.198(29)    1222.    3.6499    4.1859
  49417.     1.02322    4.089(28)    1264.    3.6500    4.1079
  49432.     1.02353    4.046(28)    1265.    3.6502    4.0534
  49446.     1.02384    4.043(28)    1263.    3.6503    4.0210
  49461.     1.02414    4.002(28)    1289.    3.6505    4.0112
  49476.     1.02445    4.013(28)    1271.    3.6506    4.0255
  49491.     1.02476    4.108(28)    1258.    3.6508    4.0649
  49506.     1.02507    4.159(28)    1239.    3.6510    4.1270
  49521.     1.02537    4.268(29)    1201.    3.6511    4.2040
  49535.     1.02568    4.300(29)    1194.    3.6513    4.2823
  49550.     1.02599    4.390(29)    1165.    3.6514    4.3454
  49565.     1.02630    4.423(29)    1162.    3.6515    4.3831
  49580.     1.02661    4.467(30)    1149.    3.6517    4.3965
  49595.     1.02691    4.414(29)    1163.    3.6518    4.3918
  49610.     1.02722    4.397(29)    1166.    3.6520    4.3732
  49625.     1.02753    4.377(29)    1166.    3.6521    4.3413
  49640.     1.02784    4.339(29)    1185.    3.6523    4.2944
  49654.     1.02815    4.267(29)    1211.    3.6524    4.2351
  49669.     1.02845    4.200(29)    1228.    3.6525    4.1660
  49684.     1.02876    4.200(29)    1227.    3.6527    4.0946
  49699.     1.02907    4.094(28)    1254.    3.6528    4.0276
  49714.     1.02938    4.026(28)    1261.    3.6529    3.9701
  49729.     1.02969    3.966(28)    1305.    3.6531    3.9247
  49744.     1.03000    3.899(27)    1332.    3.6532    3.8924
  49759.     1.03031    3.922(28)    1322.    3.6533    3.8724
  49774.     1.03062    3.915(27)    1323.    3.6535    3.8651
  49789.     1.03093    3.984(28)    1312.    3.6536    3.8710
  49804.     1.03124    4.000(28)    1283.    3.6537    3.8948
  49819.     1.03154    4.093(28)    1260.    3.6539    3.9461
  49833.     1.03185    4.225(29)    1218.    3.6540    4.0419
  49848.     1.03216    4.385(29)    1173.    3.6541    4.2074
  49863.     1.03247    4.605(30)    1116.    3.6542    4.4723
  49878.     1.03278    4.961(31)    1032.    3.6543    4.8596
  49893.     1.03309    5.423(33)    945.     3.6545    5.3730
  49908.     1.03340    6.015(34)    848.     3.6546    5.9803
  49923.     1.03371    6.68(4)      758.     3.655     6.607
  49938.     1.03402    7.22(4)      690.     3.655     7.139
  49953.     1.03433    7.55(4)      659.     3.655     7.463
  49968.     1.03464    7.65(4)      652.     3.655     7.528
  49983.     1.03495    7.50(4)      662.     3.655     7.371
  49998.     1.03527    7.16(4)      697.     3.655     7.074
  50013.     1.03558    6.93(4)      722.     3.655     6.727
  50028.     1.03589    6.61(4)      763.     3.655     6.400
  50043.     1.03620    6.35(4)      801.     3.656     6.137
  50058.     1.03651    6.067(34)    846.     3.6557    5.9515
  50073.     1.03682    6.020(34)    850.     3.6558    5.8288
  50088.     1.03713    5.879(34)    865.     3.6559    5.7451
  50103.     1.03744    5.788(34)    879.     3.6560    5.6804
  50118.     1.03775    5.622(33)    913.     3.6561    5.6158
  50133.     1.03806    5.506(33)    935.     3.6562    5.5283
  50148.     1.03838    5.390(32)    954.     3.6563    5.4003
  50163.     1.03869    5.234(32)    982.     3.6564    5.2308
  50178.     1.03900    4.975(31)    1037.    3.6565    5.0346
  50194.     1.03931    4.821(30)    1080.    3.6566    4.8336
  50209.     1.03962    4.673(30)    1105.    3.6567    4.6474
  50224.     1.03993    4.523(30)    1145.    3.6568    4.4874
  50239.     1.04025    4.413(29)    1161.    3.6569    4.3581
  50254.     1.04056    4.259(29)    1225.    3.6569    4.2582
  50269.     1.04087    4.190(28)    1247.    3.6570    4.1896
  50284.     1.04118    4.219(29)    1225.    3.6571    4.1536
  50299.     1.04150    4.190(28)    1251.    3.6572    4.1516
  50314.     1.04181    4.235(28)    1237.    3.6573    4.1808
  50329.     1.04212    4.358(29)    1187.    3.6574    4.2355
  50344.     1.04243    4.387(29)    1170.    3.6575    4.3035
  50359.     1.04275    4.487(29)    1154.    3.6575    4.3690
  50375.     1.04306    4.470(29)    1156.    3.6576    4.4195
  50390.     1.04337    4.524(30)    1129.    3.6577    4.4535
  50405.     1.04369    4.498(30)    1143.    3.6578    4.4755
  50420.     1.04400    4.464(29)    1166.    3.6579    4.4901
  50435.     1.04431    4.493(30)    1146.    3.6579    4.4961
  50450.     1.04462    4.536(30)    1135.    3.6580    4.4921
  50465.     1.04494    4.520(30)    1141.    3.6581    4.4824
  50480.     1.04525    4.498(30)    1139.    3.6581    4.4776
  50496.     1.04557    4.498(30)    1142.    3.6582    4.4814
  50511.     1.04588    4.513(30)    1130.    3.6583    4.4920
  50526.     1.04619    4.485(30)    1137.    3.6583    4.4946
  50541.     1.04651    4.433(29)    1157.    3.6584    4.4720
  50556.     1.04682    4.392(29)    1160.    3.6585    4.4159
  50571.     1.04714    4.321(29)    1180.    3.6585    4.3325
  50587.     1.04745    4.274(29)    1194.    3.6586    4.2355
  50602.     1.04776    4.209(29)    1210.    3.6587    4.1390
  50617.     1.04808    4.149(29)    1220.    3.6587    4.0537
  50632.     1.04839    4.041(28)    1263.    3.6588    3.9864
  50647.     1.04871    3.989(28)    1272.    3.6588    3.9409
  50662.     1.04902    3.984(28)    1273.    3.6589    3.9195
  50678.     1.04934    3.990(28)    1284.    3.6590    3.9242
  50693.     1.04965    4.026(28)    1264.    3.6590    3.9605
  50708.     1.04997    4.049(28)    1259.    3.6591    4.0247
  50723.     1.05028    4.172(29)    1217.    3.6591    4.1181
  50738.     1.05060    4.263(29)    1195.    3.6592    4.2360
  50754.     1.05091    4.365(29)    1171.    3.6592    4.3639
  50769.     1.05123    4.503(30)    1114.    3.6593    4.4793
  50784.     1.05154    4.576(30)    1097.    3.6593    4.5552
  50799.     1.05186    4.617(30)    1077.    3.6594    4.5744
  50815.     1.05217    4.507(30)    1110.    3.6594    4.5361
  50830.     1.05249    4.485(30)    1124.    3.6594    4.4539
  50845.     1.05281    4.355(30)    1141.    3.6595    4.3477
  50860.     1.05312    4.245(29)    1188.    3.6595    4.2362
  50876.     1.05344    4.189(29)    1187.    3.6596    4.1334
  50891.     1.05375    4.048(28)    1237.    3.6596    4.0470
  50906.     1.05407    4.076(29)    1230.    3.6596    3.9797
  50921.     1.05439    3.978(28)    1268.    3.6597    3.9324
  50937.     1.05470    3.921(28)    1280.    3.6597    3.8999
  50952.     1.05502    3.915(28)    1275.    3.6597    3.8827
  50967.     1.05534    3.938(28)    1265.    3.6598    3.8802
  50983.     1.05565    3.994(28)    1253.    3.6598    3.8957
  50998.     1.05597    4.037(28)    1245.    3.6598    3.9326
  51013.     1.05629    4.118(29)    1220.    3.6599    4.0026
  51028.     1.05660    4.264(29)    1166.    3.6599    4.1206
  51044.     1.05692    4.452(30)    1116.    3.6599    4.3032
  51059.     1.05724    4.686(31)    1053.    3.6599    4.5651
  51074.     1.05755    5.024(32)    975.     3.6600    4.9098
  51090.     1.05787    5.443(33)    898.     3.6600    5.3213
  51105.     1.05819    5.839(35)    825.     3.6600    5.7554
  51120.     1.05851    6.19(4)      768.     3.660     6.145
  51136.     1.05882    6.43(4)      740.     3.660     6.419
  51151.     1.05914    6.55(4)      717.     3.660     6.527
  51166.     1.05946    6.44(4)      740.     3.660     6.451
  51182.     1.05978    6.19(4)      768.     3.660     6.220
  51197.     1.06010    5.87(4)      812.     3.660     5.897
  51212.     1.06041    5.516(34)    875.     3.6601    5.5505
  51228.     1.06073    5.222(33)    926.     3.6601    5.2318
  51243.     1.06105    5.007(32)    974.     3.6602    4.9699
  51259.     1.06137    4.805(31)    1022.    3.6602    4.7737
  51274.     1.06169    4.673(31)    1050.    3.6602    4.6393
  51289.     1.06201    4.563(30)    1091.    3.6602    4.5570
  51305.     1.06232    4.573(30)    1081.    3.6602    4.5140
  51320.     1.06264    4.566(30)    1078.    3.6602    4.4967
  51336.     1.06296    4.587(31)    1069.    3.6602    4.4962
  51351.     1.06328    4.536(30)    1081.    3.6602    4.5111
  51366.     1.06360    4.527(30)    1085.    3.6602    4.5417
  51382.     1.06392    4.537(30)    1077.    3.6602    4.5861
  51397.     1.06424    4.550(30)    1075.    3.6602    4.6389
  51413.     1.06456    4.590(31)    1073.    3.6602    4.6980
  51428.     1.06488    4.755(31)    1031.    3.6602    4.7695
  51443.     1.06520    4.842(31)    1015.    3.6602    4.8657
  51459.     1.06552    4.969(32)    987.     3.6602    4.9982
  51474.     1.06584    5.206(33)    939.     3.6602    5.1777
  51490.     1.06616    5.488(34)    880.     3.6602    5.4114
  51505.     1.06648    5.737(34)    841.     3.6602    5.7018
  51521.     1.06680    6.01(4)      804.     3.660     6.045
  51536.     1.06712    6.44(4)      737.     3.660     6.420
  51552.     1.06744    6.68(4)      713.     3.660     6.777
  51567.     1.06776    7.06(4)      667.     3.660     7.031
  51582.     1.06808    7.12(4)      660.     3.660     7.095
  51598.     1.06840    7.03(4)      671.     3.660     6.938
  51613.     1.06872    6.70(4)      701.     3.660     6.598
  51629.     1.06904    6.21(4)      770.     3.660     6.155
  51644.     1.06936    5.734(34)    842.     3.6601    5.6910
  51660.     1.06968    5.249(33)    931.     3.6600    5.2700
  51675.     1.07000    4.934(32)    1002.    3.6600    4.9328
  51691.     1.07032    4.697(31)    1057.    3.6600    4.6981
  51706.     1.07064    4.603(31)    1074.    3.6600    4.5710
  51722.     1.07096    4.534(30)    1105.    3.6600    4.5501
  51737.     1.07129    4.640(30)    1076.    3.6599    4.6319
  51753.     1.07161    4.812(31)    1042.    3.6599    4.8092
  51768.     1.07193    5.088(32)    982.     3.6599    5.0696
  51784.     1.07225    5.376(33)    924.     3.6599    5.3898
  51800.     1.07257    5.760(34)    846.     3.6598    5.7323
  51815.     1.07289    6.02(4)      812.     3.660     6.052
  51831.     1.07322    6.25(4)      780.     3.660     6.317
  51846.     1.07354    6.43(4)      758.     3.660     6.512
  51862.     1.07386    6.53(4)      746.     3.660     6.624
  51877.     1.07418    6.67(4)      728.     3.660     6.639
  51893.     1.07450    6.59(4)      732.     3.660     6.551
  51908.     1.07483    6.42(4)      755.     3.660     6.392
  51924.     1.07515    6.30(4)      772.     3.660     6.217
  51940.     1.07547    6.16(4)      791.     3.660     6.075
  51955.     1.07579    6.02(4)      811.     3.659     5.996
  51971.     1.07612    5.968(35)    818.     3.6594    5.9817
  51986.     1.07644    6.03(4)      812.     3.659     6.020
  52002.     1.07676    6.10(4)      802.     3.659     6.097
  52018.     1.07709    6.19(4)      786.     3.659     6.205
  52033.     1.07741    6.29(4)      773.     3.659     6.318
  52049.     1.07773    6.38(4)      759.     3.659     6.405
  52064.     1.07806    6.42(4)      745.     3.659     6.418
  52080.     1.07838    6.30(4)      763.     3.659     6.321
  52096.     1.07870    6.03(4)      809.     3.659     6.109
  52111.     1.07903    5.743(34)    851.     3.6590    5.8175
  52127.     1.07935    5.461(33)    902.     3.6590    5.4925
  52143.     1.07967    5.112(32)    963.     3.6589    5.1735
  52158.     1.08000    4.925(32)    1000.    3.6589    4.8908
  52174.     1.08032    4.664(31)    1067.    3.6588    4.6622
  52189.     1.08065    4.539(30)    1095.    3.6588    4.4939
  52205.     1.08097    4.433(30)    1124.    3.6587    4.3812
  52221.     1.08130    4.313(29)    1176.    3.6587    4.3122
  52236.     1.08162    4.344(30)    1143.    3.6586    4.2693
  52252.     1.08194    4.316(29)    1151.    3.6585    4.2327
  52268.     1.08227    4.305(29)    1154.    3.6585    4.1875
  52283.     1.08259    4.192(29)    1184.    3.6584    4.1307
  52299.     1.08292    4.073(28)    1232.    3.6584    4.0662
  52315.     1.08324    3.994(28)    1256.    3.6583    4.0008
  52331.     1.08357    3.903(28)    1278.    3.6582    3.9404
  52346.     1.08389    3.860(28)    1293.    3.6582    3.8892
  52362.     1.08422    3.835(28)    1303.    3.6581    3.8481
  52378.     1.08454    3.840(28)    1302.    3.6580    3.8174
  52393.     1.08487    3.833(28)    1300.    3.6580    3.7961
  52409.     1.08520    3.810(28)    1317.    3.6579    3.7834
  52425.     1.08552    3.772(27)    1339.    3.6578    3.7789
  52441.     1.08585    3.741(27)    1363.    3.6578    3.7829
  52456.     1.08617    3.787(28)    1318.    3.6577    3.7958
  52472.     1.08650    3.823(28)    1305.    3.6576    3.8182
  52488.     1.08682    3.841(28)    1303.    3.6575    3.8496
  52503.     1.08715    3.873(28)    1287.    3.6575    3.8875
  52519.     1.08748    3.940(28)    1264.    3.6574    3.9277
  52535.     1.08780    3.980(28)    1261.    3.6573    3.9638
  52551.     1.08813    3.968(28)    1273.    3.6572    3.9875
  52567.     1.08846    3.939(28)    1262.    3.6572    3.9913
  52582.     1.08878    3.937(28)    1266.    3.6571    3.9743
  52598.     1.08911    3.889(28)    1271.    3.6570    3.9418
  52614.     1.08944    3.851(28)    1300.    3.6569    3.9016
  52630.     1.08976    3.794(28)    1320.    3.6568    3.8606
  52645.     1.09009    3.769(28)    1321.    3.6568    3.8246
  52661.     1.09042    3.808(28)    1298.    3.6567    3.7949
  52677.     1.09074    3.768(27)    1328.    3.6566    3.7733
  52693.     1.09107    3.748(27)    1342.    3.6565    3.7591
  52709.     1.09140    3.747(27)    1335.    3.6564    3.7526
  52724.     1.09173    3.728(27)    1341.    3.6563    3.7536
  52740.     1.09205    3.766(27)    1333.    3.6563    3.7615
  52756.     1.09238    3.743(27)    1339.    3.6562    3.7786
  52772.     1.09271    3.802(28)    1322.    3.6561    3.8051
  52788.     1.09304    3.828(28)    1311.    3.6560    3.8414
  52804.     1.09336    3.886(28)    1281.    3.6559    3.8872
  52819.     1.09369    3.980(28)    1248.    3.6558    3.9404
  52835.     1.09402    3.991(28)    1251.    3.6557    3.9963
  52851.     1.09435    4.071(29)    1220.    3.6556    4.0480
  52867.     1.09468    4.056(29)    1229.    3.6555    4.0905
  52883.     1.09501    4.050(28)    1244.    3.6554    4.1228
  52899.     1.09533    4.115(29)    1208.    3.6553    4.1456
  52915.     1.09566    4.115(29)    1212.    3.6552    4.1583
  52930.     1.09599    4.128(29)    1206.    3.6551    4.1558
  52946.     1.09632    4.087(29)    1225.    3.6550    4.1331
  52962.     1.09665    4.066(29)    1215.    3.6549    4.0912
  52978.     1.09698    4.015(28)    1244.    3.6548    4.0361
  52994.     1.09731    3.931(28)    1269.    3.6547    3.9760
  53010.     1.09764    3.841(28)    1314.    3.6546    3.9173
  53026.     1.09797    3.861(28)    1299.    3.6545    3.8649
  53042.     1.09830    3.769(27)    1334.    3.6544    3.8217
  53058.     1.09863    3.791(27)    1326.    3.6543    3.7883
  53074.     1.09896    3.751(27)    1354.    3.6542    3.7645
  53089.     1.09929    3.697(27)    1356.    3.6541    3.7490
  53105.     1.09962    3.723(27)    1345.    3.6540    3.7409
  53121.     1.09994    3.689(27)    1355.    3.6539    3.7389
  53137.     1.10028    3.743(27)    1330.    3.6538    3.7413
  53153.     1.10061    3.730(27)    1339.    3.6537    3.7466
  53169.     1.10094    3.725(27)    1347.    3.6536    3.7533
  53185.     1.10127    3.727(27)    1359.    3.6534    3.7599
  53201.     1.10160    3.734(27)    1347.    3.6533    3.7660
  53217.     1.10193    3.769(27)    1332.    3.6532    3.7722
  53233.     1.10226    3.812(28)    1317.    3.6531    3.7802
  53249.     1.10259    3.764(27)    1347.    3.6530    3.7923
  53265.     1.10292    3.809(27)    1323.    3.6529    3.8105
  53281.     1.10325    3.841(28)    1300.    3.6528    3.8349
  53297.     1.10358    3.881(28)    1287.    3.6526    3.8630
  53313.     1.10391    3.845(28)    1302.    3.6525    3.8948
  53329.     1.10424    3.891(28)    1285.    3.6524    3.9147
  53345.     1.10457    3.899(28)    1299.    3.6523    3.9233
  53361.     1.10491    3.852(28)    1317.    3.6522    3.9194
  53377.     1.10524    3.891(28)    1283.    3.6520    3.9049
  53393.     1.10557    3.922(28)    1264.    3.6519    3.8835
  53409.     1.10590    3.806(27)    1335.    3.6518    3.8592
  53425.     1.10623    3.800(27)    1324.    3.6517    3.8353
  53441.     1.10656    3.853(28)    1287.    3.6515    3.8133
  53457.     1.10690    3.790(28)    1311.    3.6514    3.7942
  53473.     1.10723    3.775(28)    1317.    3.6513    3.7792
  53489.     1.10756    3.743(27)    1347.    3.6512    3.7685
  53505.     1.10789    3.778(28)    1319.    3.6510    3.7628
  53521.     1.10823    3.756(27)    1329.    3.6509    3.7629
  53537.     1.10856    3.823(28)    1310.    3.6508    3.7707
  53553.     1.10889    3.768(27)    1326.    3.6507    3.7886
  53569.     1.10922    3.793(27)    1324.    3.6505    3.8224
  53585.     1.10956    3.878(28)    1291.    3.6504    3.8778
  53601.     1.10989    3.982(28)    1253.    3.6503    3.9616
  53618.     1.11022    4.075(29)    1230.    3.6501    4.0791
  53634.     1.11056    4.233(29)    1183.    3.6500    4.2317
  53650.     1.11089    4.446(30)    1111.    3.6499    4.4110
  53666.     1.11122    4.604(30)    1086.    3.6497    4.6022
  53682.     1.11156    4.744(31)    1036.    3.6496    4.7808
  53698.     1.11189    4.887(32)    1001.    3.6495    4.9198
  53714.     1.11222    4.848(31)    1014.    3.6493    4.9957
  53730.     1.11256    4.881(31)    1011.    3.6492    5.0004
  53746.     1.11289    4.857(32)    1004.    3.6491    4.9443
  53762.     1.11322    4.798(32)    1007.    3.6489    4.8446
  53779.     1.11356    4.672(31)    1041.    3.6488    4.7181
  53795.     1.11389    4.620(31)    1051.    3.6486    4.5801
  53811.     1.11423    4.451(30)    1102.    3.6485    4.4476
  53827.     1.11456    4.347(30)    1129.    3.6484    4.3364
  53843.     1.11490    4.202(29)    1172.    3.6482    4.2580
  53859.     1.11523    4.174(29)    1175.    3.6481    4.2178
  53875.     1.11556    4.196(29)    1166.    3.6479    4.2134
  53892.     1.11590    4.203(29)    1160.    3.6478    4.2357
  53908.     1.11623    4.256(29)    1151.    3.6476    4.2683
  53924.     1.11657    4.305(30)    1133.    3.6475    4.2919
  53940.     1.11690    4.273(30)    1142.    3.6474    4.2933
  53956.     1.11724    4.276(30)    1138.    3.6472    4.2735
  53973.     1.11757    4.207(29)    1164.    3.6471    4.2425
  53989.     1.11791    4.179(29)    1174.    3.6469    4.2116
  54005.     1.11825    4.162(29)    1173.    3.6468    4.1884
  54021.     1.11858    4.191(29)    1159.    3.6466    4.1753
  54037.     1.11892    4.185(29)    1161.    3.6465    4.1712
  54054.     1.11925    4.176(29)    1165.    3.6463    4.1767
  54070.     1.11959    4.219(30)    1146.    3.6462    4.1969
  54086.     1.11992    4.264(30)    1135.    3.6460    4.2409
  54102.     1.12026    4.374(30)    1114.    3.6459    4.3215
  54118.     1.12060    4.599(31)    1047.    3.6457    4.4536
  54135.     1.12093    4.809(32)    1001.    3.6456    4.6601
  54151.     1.12127    5.133(33)    937.     3.6454    4.9752
  54167.     1.12161    5.617(34)    850.     3.6453    5.4380
  54183.     1.12194    6.17(4)      773.     3.645     6.079
  54200.     1.12228    7.00(4)      668.     3.645     6.892
  54216.     1.12262    7.79(4)      595.     3.645     7.808
  54232.     1.12295    8.62(4)      532.     3.645     8.688
  54248.     1.12329    9.23(5)      492.     3.644     9.349
  54265.     1.12363    9.55(5)      471.     3.644     9.623
  54281.     1.12396    9.64(5)      462.     3.644     9.446
  54297.     1.12430    9.04(4)      497.     3.644     8.885
  54314.     1.12464    8.20(4)      557.     3.644     8.091
  54330.     1.12498    7.18(4)      644.     3.644     7.218
  54346.     1.12531    6.32(4)      742.     3.644     6.392
  54362.     1.12565    5.567(34)    854.     3.6434    5.6903
  54379.     1.12599    5.010(32)    952.     3.6432    5.1369
  54395.     1.12633    4.625(31)    1042.    3.6431    4.7249
  54411.     1.12666    4.311(30)    1124.    3.6429    4.4304
  54428.     1.12700    4.137(29)    1180.    3.6427    4.2260
  54444.     1.12734    4.008(29)    1208.    3.6426    4.0850
  54460.     1.12768    3.936(28)    1232.    3.6424    3.9885
  54477.     1.12802    3.861(28)    1257.    3.6422    3.9229
  54493.     1.12836    3.785(28)    1293.    3.6421    3.8790
  54509.     1.12869    3.817(28)    1272.    3.6419    3.8512
  54526.     1.12903    3.774(28)    1302.    3.6418    3.8374
  54542.     1.12937    3.857(28)    1257.    3.6416    3.8378
  54559.     1.12971    3.823(28)    1278.    3.6414    3.8550
  54575.     1.13005    3.828(28)    1278.    3.6413    3.8930
  54591.     1.13039    3.935(29)    1230.    3.6411    3.9564
  54608.     1.13073    3.995(29)    1217.    3.6409    4.0477
  54624.     1.13107    4.145(29)    1170.    3.6408    4.1651
  54640.     1.13141    4.360(30)    1099.    3.6406    4.2988
  54657.     1.13175    4.446(30)    1086.    3.6404    4.4305
  54673.     1.13209    4.549(31)    1062.    3.6403    4.5375
  54690.     1.13242    4.623(31)    1040.    3.6401    4.6015
  54706.     1.13276    4.585(31)    1048.    3.6399    4.6113
  54722.     1.13310    4.576(31)    1039.    3.6398    4.5639
  54739.     1.13344    4.406(30)    1101.    3.6396    4.4706
  54755.     1.13378    4.280(30)    1126.    3.6394    4.3522
  54772.     1.13412    4.210(30)    1149.    3.6392    4.2295
  54788.     1.13447    4.142(29)    1177.    3.6391    4.1187
  54805.     1.13481    4.017(29)    1213.    3.6389    4.0289
  54821.     1.13515    3.922(28)    1243.    3.6387    3.9627
  54837.     1.13549    3.920(29)    1231.    3.6386    3.9182
  54854.     1.13583    3.903(29)    1227.    3.6384    3.8895
  54870.     1.13617    3.848(28)    1249.    3.6382    3.8705
  54887.     1.13651    3.848(28)    1248.    3.6380    3.8556
  54903.     1.13685    3.871(28)    1242.    3.6379    3.8427
  54920.     1.13719    3.850(28)    1252.    3.6377    3.8328
  54936.     1.13753    3.843(28)    1253.    3.6375    3.8283
  54953.     1.13787    3.829(28)    1255.    3.6373    3.8309
  54969.     1.13822    3.800(28)    1268.    3.6372    3.8416
  54986.     1.13856    3.785(28)    1282.    3.6370    3.8594
  55002.     1.13890    3.845(28)    1259.    3.6368    3.8816
  55019.     1.13924    3.881(28)    1262.    3.6366    3.9063
  55035.     1.13958    3.962(29)    1215.    3.6365    3.9339
  55052.     1.13992    3.937(28)    1238.    3.6363    3.9684
  55068.     1.14027    3.975(29)    1219.    3.6361    4.0139
  55085.     1.14061    4.071(29)    1185.    3.6359    4.0709
  55101.     1.14095    4.135(29)    1163.    3.6358    4.1330
  55118.     1.14129    4.176(30)    1142.    3.6356    4.1866
  55134.     1.14164    4.207(30)    1135.    3.6354    4.2147
  55151.     1.14198    4.225(30)    1135.    3.6352    4.2083
  55167.     1.14232    4.193(30)    1139.    3.6351    4.1729
  55184.     1.14266    4.149(30)    1147.    3.6349    4.1223
  55200.     1.14301    4.074(29)    1180.    3.6347    4.0734
  55217.     1.14335    4.050(29)    1184.    3.6345    4.0410
  55234.     1.14369    4.043(29)    1180.    3.6343    4.0367
  55250.     1.14404    4.060(29)    1176.    3.6342    4.0685
  55267.     1.14438    4.151(30)    1142.    3.6340    4.1407
  55283.     1.14472    4.310(30)    1099.    3.6338    4.2526
  55300.     1.14507    4.413(30)    1081.    3.6336    4.4000
  55317.     1.14541    4.593(31)    1030.    3.6334    4.5692
  55333.     1.14575    4.768(32)    985.     3.6333    4.7397
  55350.     1.14610    4.940(32)    948.     3.6331    4.8895
  55366.     1.14644    5.049(33)    920.     3.6329    4.9994
  55383.     1.14678    5.108(33)    921.     3.6327    5.0530
  55400.     1.14713    5.136(33)    904.     3.6325    5.0444
  55416.     1.14747    5.100(33)    910.     3.6324    4.9893
  55433.     1.14782    5.029(33)    927.     3.6322    4.9223
  55449.     1.14816    4.898(32)    966.     3.6320    4.8804
  55466.     1.14851    4.955(32)    950.     3.6318    4.8907
  55483.     1.14885    5.001(33)    936.     3.6316    4.9595
  55499.     1.14920    5.117(33)    912.     3.6314    5.0670
  55516.     1.14954    5.244(34)    884.     3.6313    5.1698
  55533.     1.14988    5.271(34)    875.     3.6311    5.2158
  55549.     1.15023    5.215(34)    885.     3.6309    5.1775
  55566.     1.15058    5.104(33)    898.     3.6307    5.0674
  55583.     1.15092    4.918(33)    936.     3.6305    4.9079
  55599.     1.15127    4.795(32)    961.     3.6303    4.7331
  55616.     1.15161    4.618(32)    1007.    3.6302    4.5676
  55633.     1.15196    4.486(31)    1032.    3.6300    4.4298
  55649.     1.15230    4.395(31)    1054.    3.6298    4.3313
  55666.     1.15265    4.319(30)    1084.    3.6296    4.2791
  55683.     1.15299    4.316(30)    1097.    3.6294    4.2785
  55699.     1.15334    4.384(30)    1079.    3.6292    4.3341
  55716.     1.15369    4.512(31)    1044.    3.6291    4.4476
  55733.     1.15403    4.713(32)    988.     3.6289    4.6130
  55750.     1.15438    4.897(33)    945.     3.6287    4.8128
  55766.     1.15472    4.990(33)    932.     3.6285    5.0152
  55783.     1.15507    5.141(33)    901.     3.6283    5.1856
  55800.     1.15542    5.204(34)    889.     3.6281    5.3007
  55817.     1.15576    5.298(34)    870.     3.6280    5.3478
  55833.     1.15611    5.280(34)    872.     3.6278    5.3175
  55850.     1.15646    5.156(33)    892.     3.6276    5.2158
  55867.     1.15681    5.029(33)    919.     3.6274    5.0704
  55884.     1.15715    4.905(32)    947.     3.6272    4.9192
  55900.     1.15750    4.825(32)    962.     3.6270    4.7969
  55917.     1.15785    4.726(32)    987.     3.6269    4.7283
  55934.     1.15819    4.738(32)    982.     3.6267    4.7227
  55951.     1.15854    4.711(32)    992.     3.6265    4.7764
  55967.     1.15889    4.828(32)    963.     3.6263    4.8755
  55984.     1.15924    4.964(33)    930.     3.6261    5.0060
  56001.     1.15958    5.125(33)    896.     3.6259    5.1521
  56018.     1.15993    5.264(34)    881.     3.6258    5.2873
  56035.     1.16028    5.388(34)    855.     3.6256    5.3693
  56051.     1.16063    5.383(34)    863.     3.6254    5.3573
  56068.     1.16098    5.329(34)    863.     3.6252    5.2422
  56085.     1.16133    5.043(33)    914.     3.6250    5.0489
  56102.     1.16167    4.718(32)    980.     3.6248    4.8171
  56119.     1.16202    4.462(31)    1048.    3.6246    4.5851
  56136.     1.16237    4.227(30)    1102.    3.6245    4.3782
  56152.     1.16272    4.114(30)    1135.    3.6243    4.2106
  56169.     1.16307    3.996(29)    1174.    3.6241    4.0859
  56186.     1.16342    3.908(29)    1192.    3.6239    4.0011
  56203.     1.16377    3.813(28)    1240.    3.6237    3.9498
  56220.     1.16412    3.891(29)    1211.    3.6235    3.9247
  56237.     1.16447    3.863(29)    1224.    3.6234    3.9185
  56254.     1.16481    3.921(29)    1193.    3.6232    3.9244
  56270.     1.16516    3.868(29)    1219.    3.6230    3.9361
  56287.     1.16551    3.913(29)    1200.    3.6228    3.9500
  56304.     1.16586    3.937(29)    1189.    3.6226    3.9634
  56321.     1.16621    3.914(29)    1198.    3.6224    3.9740
  56338.     1.16656    3.979(29)    1150.    3.6223    3.9799
  56355.     1.16691    3.936(29)    1199.    3.6221    3.9838
  56372.     1.16726    3.993(29)    1172.    3.6219    3.9952
  56389.     1.16761    4.039(29)    1152.    3.6217    4.0323
  56406.     1.16796    4.186(30)    1106.    3.6215    4.1196
  56423.     1.16831    4.278(30)    1087.    3.6214    4.2861
  56439.     1.16867    4.565(31)    1027.    3.6212    4.5581
  56456.     1.16902    4.872(32)    963.     3.6210    4.9477
  56473.     1.16937    5.380(34)    862.     3.6208    5.4389
  56490.     1.16972    5.90(4)      780.     3.621     5.977
  56507.     1.17007    6.29(4)      725.     3.620     6.465
  56524.     1.17042    6.75(4)      667.     3.620     6.789
  56541.     1.17077    6.81(4)      660.     3.620     6.867
  56558.     1.17112    6.59(4)      682.     3.620     6.703
  56575.     1.17147    6.28(4)      723.     3.620     6.366
  56592.     1.17183    5.85(4)      786.     3.620     5.947
  56609.     1.17218    5.444(34)    847.     3.6194    5.5270
  56626.     1.17253    5.054(33)    912.     3.6192    5.1558
  56643.     1.17288    4.835(32)    948.     3.6190    4.8515
  56660.     1.17323    4.609(32)    991.     3.6188    4.6104
  56677.     1.17358    4.374(31)    1057.    3.6186    4.4189
  56694.     1.17394    4.208(30)    1093.    3.6185    4.2655
  56711.     1.17429    4.122(30)    1120.    3.6183    4.1431
  56728.     1.17464    3.979(29)    1164.    3.6181    4.0482
  56745.     1.17499    3.900(29)    1190.    3.6179    3.9785
  56762.     1.17535    3.845(29)    1200.    3.6177    3.9326
  56779.     1.17570    3.857(29)    1200.    3.6176    3.9095
  56796.     1.17605    3.892(29)    1194.    3.6174    3.9078
  56813.     1.17640    3.960(30)    1144.    3.6172    3.9258
  56830.     1.17676    3.950(29)    1154.    3.6170    3.9593
  56847.     1.17711    3.991(29)    1153.    3.6169    4.0009
  56864.     1.17746    4.048(30)    1134.    3.6167    4.0387
  56881.     1.17782    4.126(30)    1096.    3.6165    4.0590
  56898.     1.17817    4.148(30)    1097.    3.6163    4.0531
  56915.     1.17852    4.071(30)    1119.    3.6162    4.0216
  56933.     1.17888    4.036(30)    1111.    3.6160    3.9730
  56950.     1.17923    3.953(29)    1154.    3.6158    3.9175
  56967.     1.17958    3.904(29)    1171.    3.6156    3.8637
  56984.     1.17994    3.772(29)    1213.    3.6155    3.8172
  57001.     1.18029    3.787(29)    1204.    3.6153    3.7806
  57018.     1.18065    3.768(29)    1191.    3.6151    3.7544
  57035.     1.18100    3.753(29)    1207.    3.6149    3.7377
  57052.     1.18136    3.714(29)    1225.    3.6148    3.7313
  57069.     1.18171    3.711(29)    1217.    3.6146    3.7314
  57086.     1.18206    3.712(29)    1229.    3.6144    3.7401
  57104.     1.18242    3.765(29)    1203.    3.6143    3.7588
  57121.     1.18277    3.831(29)    1170.    3.6141    3.7897
  57138.     1.18313    3.804(29)    1191.    3.6139    3.8358
  57155.     1.18348    3.884(29)    1167.    3.6137    3.8996
  57172.     1.18384    3.990(30)    1126.    3.6136    3.9819
  57189.     1.18419    4.117(30)    1076.    3.6134    4.0789
  57206.     1.18455    4.177(30)    1076.    3.6132    4.1807
  57224.     1.18491    4.217(31)    1061.    3.6131    4.2688
  57241.     1.18526    4.315(31)    1034.    3.6129    4.3224
  57258.     1.18562    4.317(31)    1033.    3.6127    4.3308
  57275.     1.18597    4.295(31)    1043.    3.6126    4.3011
  57292.     1.18633    4.230(31)    1071.    3.6124    4.2528
  57309.     1.18668    4.180(31)    1074.    3.6122    4.2080
  57327.     1.18704    4.112(30)    1094.    3.6121    4.1831
  57344.     1.18740    4.115(30)    1090.    3.6119    4.1849
  57361.     1.18775    4.145(30)    1097.    3.6117    4.2090
  57378.     1.18811    4.233(31)    1047.    3.6116    4.2395
  57396.     1.18847    4.306(31)    1042.    3.6114    4.2549
  57413.     1.18882    4.261(31)    1047.    3.6112    4.2396
  57430.     1.18918    4.239(31)    1059.    3.6111    4.1923
  57447.     1.18954    4.115(30)    1094.    3.6109    4.1233
  57464.     1.18989    4.032(30)    1111.    3.6108    4.0478
  57482.     1.19025    3.914(30)    1147.    3.6106    3.9780
  57499.     1.19061    3.829(29)    1190.    3.6104    3.9227
  57516.     1.19096    3.845(29)    1177.    3.6103    3.8888
  57533.     1.19132    3.843(29)    1175.    3.6101    3.8785
  57551.     1.19168    3.884(29)    1156.    3.6099    3.8924
  57568.     1.19204    3.910(29)    1158.    3.6098    3.9295
  57585.     1.19239    4.000(30)    1135.    3.6096    3.9867
  57602.     1.19275    4.116(30)    1094.    3.6095    4.0598
  57620.     1.19311    4.186(30)    1081.    3.6093    4.1433
  57637.     1.19347    4.332(31)    1032.    3.6092    4.2359
  57654.     1.19383    4.443(31)    1013.    3.6090    4.3462
  57672.     1.19418    4.520(32)    999.     3.6088    4.4866
  57689.     1.19454    4.751(33)    946.     3.6087    4.6663
  57706.     1.19490    5.016(33)    893.     3.6085    4.8794
  57724.     1.19526    5.275(34)    848.     3.6084    5.1036
  57741.     1.19562    5.50(4)      807.     3.608     5.298
  57758.     1.19598    5.65(4)      785.     3.608     5.430
  57776.     1.19634    5.70(4)      775.     3.608     5.487
  57793.     1.19669    5.71(4)      773.     3.608     5.475
  57810.     1.19705    5.58(4)      797.     3.608     5.403
  57828.     1.19741    5.442(35)    818.     3.6075    5.2874
  57845.     1.19777    5.201(34)    850.     3.6073    5.1447
  57862.     1.19813    4.952(33)    896.     3.6072    4.9903
  57880.     1.19849    4.808(33)    926.     3.6070    4.8352
  57897.     1.19885    4.629(32)    975.     3.6069    4.6874
  57914.     1.19921    4.498(32)    991.     3.6067    4.5505
  57932.     1.19957    4.360(31)    1028.    3.6066    4.4226
  57949.     1.19993    4.207(30)    1081.    3.6064    4.2997
  57966.     1.20029    4.203(31)    1067.    3.6063    4.1824
  57984.     1.20065    4.043(30)    1110.    3.6061    4.0746
  58001.     1.20101    3.948(30)    1138.    3.6060    3.9801
  58019.     1.20137    3.839(29)    1173.    3.6059    3.9013
  58036.     1.20173    3.745(29)    1211.    3.6057    3.8392
  58053.     1.20209    3.690(29)    1224.    3.6056    3.7914
  58071.     1.20245    3.680(28)    1240.    3.6054    3.7562
  58088.     1.20281    3.663(28)    1238.    3.6053    3.7311
  58106.     1.20317    3.658(28)    1235.    3.6052    3.7140
  58123.     1.20354    3.653(28)    1236.    3.6050    3.7031
  58141.     1.20390    3.648(29)    1227.    3.6049    3.6976
  58158.     1.20426    3.673(29)    1220.    3.6047    3.6970
  58175.     1.20462    3.677(29)    1204.    3.6046    3.7008
  58193.     1.20498    3.696(29)    1207.    3.6045    3.7080
  58210.     1.20534    3.712(29)    1198.    3.6043    3.7180
  58228.     1.20570    3.723(29)    1191.    3.6042    3.7283
  58245.     1.20607    3.714(29)    1209.    3.6041    3.7359
  58263.     1.20643    3.694(29)    1206.    3.6039    3.7385
  58280.     1.20679    3.752(29)    1169.    3.6038    3.7355
  58298.     1.20715    3.739(29)    1183.    3.6037    3.7286
  58315.     1.20751    3.697(29)    1194.    3.6035    3.7203
  58333.     1.20788    3.707(29)    1196.    3.6034    3.7131
  58350.     1.20824    3.691(29)    1196.    3.6033    3.7099
  58368.     1.20860    3.677(29)    1217.    3.6032    3.7129
  58385.     1.20896    3.706(29)    1190.    3.6030    3.7255
  58403.     1.20933    3.729(29)    1172.    3.6029    3.7499
  58420.     1.20969    3.709(29)    1197.    3.6028    3.7890
  58438.     1.21005    3.850(30)    1134.    3.6027    3.8432
  58455.     1.21042    3.896(30)    1121.    3.6025    3.9097
  58473.     1.21078    3.998(30)    1099.    3.6024    3.9805
  58490.     1.21114    4.164(31)    1044.    3.6023    4.0424
  58508.     1.21151    4.129(31)    1057.    3.6022    4.0794
  58526.     1.21187    4.227(31)    1019.    3.6020    4.0831
  58543.     1.21223    4.137(31)    1057.    3.6019    4.0566
  58561.     1.21260    4.076(31)    1060.    3.6018    4.0115
  58578.     1.21296    3.987(30)    1095.    3.6017    3.9604
  58596.     1.21332    3.960(30)    1102.    3.6016    3.9137
  58613.     1.21369    3.905(30)    1115.    3.6015    3.8783
  58631.     1.21405    3.899(30)    1116.    3.6013    3.8588
  58649.     1.21442    3.885(30)    1119.    3.6012    3.8595
  58666.     1.21478    3.859(30)    1144.    3.6011    3.8862
  58684.     1.21515    3.969(30)    1103.    3.6010    3.9508
  58701.     1.21551    4.192(31)    1032.    3.6009    4.0712
  58719.     1.21587    4.369(32)    991.     3.6008    4.2698
  58737.     1.21624    4.635(33)    935.     3.6007    4.5674
  58754.     1.21660    4.991(34)    858.     3.6006    4.9724
  58772.     1.21697    5.44(4)      789.     3.600     5.469
  58789.     1.21733    5.94(4)      708.     3.600     6.003
  58807.     1.21770    6.54(4)      630.     3.600     6.483
  58825.     1.21807    6.80(4)      603.     3.600     6.793
  58842.     1.21843    6.92(4)      585.     3.600     6.863
  58860.     1.21880    6.84(4)      600.     3.600     6.713
  58878.     1.21916    6.48(4)      634.     3.600     6.433
  58895.     1.21953    6.14(4)      678.     3.600     6.124
  58913.     1.21989    5.86(4)      709.     3.600     5.860
  58931.     1.22026    5.61(4)      749.     3.600     5.679
  58948.     1.22063    5.56(4)      756.     3.599     5.574
  58966.     1.22099    5.47(4)      768.     3.599     5.510
  58984.     1.22136    5.48(4)      757.     3.599     5.446
  59001.     1.22172    5.35(4)      784.     3.599     5.361
  59019.     1.22209    5.21(4)      811.     3.599     5.251
  59037.     1.22246    5.114(35)    825.     3.5989    5.1222
  59055.     1.22282    4.918(34)    860.     3.5989    4.9748
  59072.     1.22319    4.787(34)    881.     3.5988    4.8091
  59090.     1.22356    4.687(34)    891.     3.5987    4.6308
  59108.     1.22393    4.494(33)    932.     3.5986    4.4519
  59125.     1.22429    4.308(32)    973.     3.5985    4.2854
  59143.     1.22466    4.101(31)    1034.    3.5984    4.1410
  59161.     1.22503    3.930(30)    1088.    3.5983    4.0241
  59179.     1.22540    3.860(30)    1101.    3.5982    3.9358
  59196.     1.22576    3.810(30)    1119.    3.5982    3.8738
  59214.     1.22613    3.774(30)    1120.    3.5981    3.8356
  59232.     1.22650    3.751(30)    1123.    3.5980    3.8191
  59250.     1.22687    3.813(30)    1117.    3.5979    3.8244
  59268.     1.22724    3.814(30)    1105.    3.5978    3.8533
  59285.     1.22760    3.842(30)    1096.    3.5978    3.9081
  59303.     1.22797    3.940(31)    1061.    3.5977    3.9893
  59321.     1.22834    4.078(31)    1017.    3.5976    4.0929
  59339.     1.22871    4.225(32)    980.     3.5975    4.2085
  59356.     1.22908    4.360(33)    941.     3.5975    4.3180
  59374.     1.22945    4.471(33)    916.     3.5974    4.4019
  59392.     1.22982    4.602(34)    875.     3.5973    4.4501
  59410.     1.23018    4.587(34)    891.     3.5972    4.4701
  59428.     1.23055    4.611(34)    882.     3.5972    4.4782
  59446.     1.23092    4.629(34)    881.     3.5971    4.4920
  59463.     1.23129    4.669(34)    872.     3.5970    4.5259
  59481.     1.23166    4.722(34)    856.     3.5970    4.5881
  59499.     1.23203    4.877(35)    827.     3.5969    4.6776
  59517.     1.23240    5.03(4)      804.     3.597     4.789
  59535.     1.23277    5.36(4)      735.     3.597     4.912
  59553.     1.23314    5.49(4)      703.     3.597     5.037
  59571.     1.23351    5.45(4)      708.     3.597     5.139
  59588.     1.23388    5.47(4)      701.     3.597     5.181
  59606.     1.23425    5.43(4)      702.     3.597     5.136
  59624.     1.23462    5.23(4)      735.     3.596     5.004
  59642.     1.23499    4.99(4)      779.     3.596     4.812
  59660.     1.23536    4.745(35)    813.     3.5964    4.5966
  59678.     1.23573    4.420(33)    894.     3.5963    4.3874
  59696.     1.23610    4.239(33)    928.     3.5963    4.2050
  59714.     1.23647    4.122(32)    971.     3.5962    4.0580
  59732.     1.23685    3.961(31)    1034.    3.5962    3.9477
  59749.     1.23722    3.921(31)    1064.    3.5961    3.8701
  59767.     1.23759    3.828(30)    1095.    3.5961    3.8192
  59785.     1.23796    3.758(30)    1132.    3.5960    3.7891
  59803.     1.23833    3.773(30)    1135.    3.5960    3.7745
  59821.     1.23870    3.711(29)    1166.    3.5960    3.7711
  59839.     1.23907    3.701(29)    1179.    3.5959    3.7723
  59857.     1.23945    3.734(29)    1171.    3.5959    3.7744
  59875.     1.23982    3.726(29)    1165.    3.5958    3.7716
  59893.     1.24019    3.655(30)    1093.    3.5958    3.7632
  59911.     1.24056    3.654(32)    1002.    3.5958    3.7507
  59929.     1.24093    3.563(32)    1001.    3.5957    3.7365
  59947.     1.24131    3.595(32)    970.     3.5957    3.7233
  59965.     1.24168    3.595(33)    941.     3.5957    3.7129
  59983.     1.24205    3.660(34)    890.     3.5956    3.7068
  60001.     1.24242    3.666(34)    887.     3.5956    3.7066
  60019.     1.24280    3.748(34)    846.     3.5956    3.7141
  60037.     1.24317    3.709(34)    861.     3.5955    3.7318
  60055.     1.24354    3.742(35)    838.     3.5955    3.7631
  60073.     1.24392    3.744(34)    845.     3.5955    3.8108
  60091.     1.24429    3.843(35)    818.     3.5955    3.8762
  60109.     1.24466    3.94(4)      790.     3.595     3.958
  60127.     1.24504    3.97(4)      797.     3.595     4.048
  60145.     1.24541    4.10(4)      763.     3.595     4.138
  60163.     1.24578    4.19(4)      742.     3.595     4.214
  60181.     1.24616    4.19(4)      742.     3.595     4.271
  60199.     1.24653    4.26(4)      726.     3.595     4.318
  60217.     1.24690    4.35(4)      714.     3.595     4.364
  60235.     1.24728    4.39(4)      709.     3.595     4.416
  60253.     1.24765    4.44(4)      701.     3.595     4.472
  60271.     1.24803    4.56(4)      673.     3.595     4.526
  60290.     1.24840    4.61(4)      671.     3.595     4.578
  60308.     1.24878    4.57(4)      683.     3.595     4.643
  60326.     1.24915    4.71(4)      666.     3.595     4.739
  60344.     1.24953    4.77(4)      659.     3.595     4.874
  60362.     1.24990    4.87(4)      643.     3.595     5.035
  60380.     1.25028    5.07(4)      619.     3.595     5.189
  60398.     1.25065    5.18(4)      605.     3.595     5.287
  60416.     1.25103    5.29(4)      585.     3.595     5.291
  60434.     1.25140    5.19(4)      608.     3.595     5.189
  60453.     1.25178    4.96(4)      643.     3.595     5.007
  60471.     1.25215    4.79(4)      670.     3.595     4.785
  60489.     1.25253    4.53(4)      715.     3.595     4.559
  60507.     1.25290    4.29(4)      767.     3.595     4.355
  60525.     1.25328    4.13(4)      811.     3.595     4.185
  60543.     1.25366    3.972(34)    852.     3.5953    4.0519
  60561.     1.25403    3.887(34)    863.     3.5954    3.9531
  60580.     1.25441    3.837(34)    887.     3.5954    3.8815
  60598.     1.25479    3.778(33)    900.     3.5954    3.8338
  60616.     1.25516    3.842(34)    875.     3.5954    3.8051
  60634.     1.25554    3.769(33)    912.     3.5954    3.7932
  60652.     1.25591    3.780(33)    907.     3.5955    3.7993
  60671.     1.25629    3.828(33)    900.     3.5955    3.8287
  60689.     1.25667    3.882(33)    901.     3.5955    3.8904
  60707.     1.25705    4.043(34)    850.     3.5955    3.9965
  60725.     1.25742    4.179(35)    818.     3.5956    4.1586
  60743.     1.25780    4.39(4)      799.     3.596     4.383
  60762.     1.25818    4.72(4)      755.     3.596     4.664
  60780.     1.25856    5.03(4)      710.     3.596     4.974
  60798.     1.25893    5.34(4)      680.     3.596     5.263
  60816.     1.25931    5.53(4)      670.     3.596     5.475
  60835.     1.25969    5.69(4)      649.     3.596     5.569
  60853.     1.26007    5.62(4)      678.     3.596     5.538
  60871.     1.26044    5.49(4)      704.     3.596     5.397
  60889.     1.26082    5.23(4)      767.     3.596     5.181
  60908.     1.26120    4.931(35)    838.     3.5959    4.9371
  60926.     1.26158    4.677(34)    889.     3.5960    4.6982
  60944.     1.26196    4.474(33)    933.     3.5960    4.4850
  60962.     1.26234    4.262(32)    988.     3.5960    4.3045
  60981.     1.26272    4.172(32)    994.     3.5961    4.1559
  60999.     1.26309    4.025(31)    1041.    3.5961    4.0363
  61017.     1.26347    3.906(30)    1080.    3.5962    3.9427
  61036.     1.26385    3.849(30)    1097.    3.5963    3.8717
  61054.     1.26423    3.769(30)    1129.    3.5963    3.8202
  61072.     1.26461    3.760(30)    1147.    3.5964    3.7856
  61091.     1.26499    3.779(30)    1134.    3.5964    3.7649
  61109.     1.26537    3.776(30)    1141.    3.5965    3.7548
  61127.     1.26575    3.746(30)    1148.    3.5965    3.7514
  61146.     1.26613    3.848(30)    1104.    3.5966    3.7510
  61164.     1.26651    3.914(30)    1093.    3.5967    3.7496
  61182.     1.26689    3.948(30)    1087.    3.5967    3.7451
  61201.     1.26727    4.005(31)    1048.    3.5968    3.7378
  61219.     1.26765    3.965(31)    1063.    3.5969    3.7298
  61237.     1.26803    3.939(30)    1086.    3.5970    3.7236
  61256.     1.26841    3.907(30)    1088.    3.5970    3.7217
  61274.     1.26879    3.837(30)    1117.    3.5971    3.7261
  61292.     1.26917    3.819(30)    1116.    3.5972    3.7405
  61311.     1.26955    3.824(30)    1121.    3.5973    3.7673
  61329.     1.26993    3.834(30)    1109.    3.5973    3.8098
  61348.     1.27031    3.902(30)    1076.    3.5974    3.8709
  61366.     1.27070    3.971(31)    1060.    3.5975    3.9515
  61384.     1.27108    4.068(31)    1041.    3.5976    4.0504
  61403.     1.27146    4.099(31)    1036.    3.5977    4.1616
  61421.     1.27184    4.227(32)    1007.    3.5978    4.2767
  61440.     1.27222    4.278(32)    985.     3.5978    4.3817
  61458.     1.27260    4.359(32)    971.     3.5979    4.4584
  61477.     1.27299    4.340(32)    976.     3.5980    4.4944
  61495.     1.27337    4.379(32)    967.     3.5981    4.4998
  61513.     1.27375    4.477(33)    930.     3.5982    4.5020
  61532.     1.27413    4.544(33)    925.     3.5983    4.5319
  61550.     1.27451    4.673(34)    886.     3.5984    4.6114
  61569.     1.27490    4.784(34)    868.     3.5985    4.7440
  61587.     1.27528    4.952(35)    835.     3.5986    4.9097
  61606.     1.27566    5.13(4)      804.     3.599     5.064
  61624.     1.27604    5.24(4)      789.     3.599     5.153
  61643.     1.27643    5.22(4)      782.     3.599     5.136
  61661.     1.27681    5.09(4)      797.     3.599     5.021
  61680.     1.27719    4.892(35)    836.     3.5992    4.8407
  61698.     1.27758    4.659(34)    880.     3.5993    4.6322
  61717.     1.27796    4.361(32)    954.     3.5994    4.4266
  61735.     1.27834    4.211(32)    985.     3.5995    4.2451
  61754.     1.27873    4.045(31)    1031.    3.5996    4.0980
  61772.     1.27911    3.931(31)    1049.    3.5998    3.9875
  61791.     1.27949    3.852(31)    1073.    3.5999    3.9109
  61809.     1.27988    3.819(30)    1085.    3.6000    3.8627
  61828.     1.28026    3.828(30)    1082.    3.6001    3.8370
  61846.     1.28065    3.805(30)    1084.    3.6003    3.8276
  61865.     1.28103    3.788(30)    1091.    3.6004    3.8286
  61884.     1.28141    3.835(31)    1070.    3.6005    3.8349
  61902.     1.28180    3.855(31)    1069.    3.6007    3.8433
  61921.     1.28218    3.810(30)    1088.    3.6008    3.8539
  61939.     1.28257    3.907(31)    1067.    3.6009    3.8694
  61958.     1.28295    3.861(30)    1075.    3.6011    3.8912
  61976.     1.28334    3.968(31)    1036.    3.6012    3.9180
  61995.     1.28372    3.970(31)    1034.    3.6013    3.9449
  62014.     1.28411    3.962(31)    1043.    3.6015    3.9658
  62032.     1.28449    4.013(31)    1024.    3.6016    3.9775
  62051.     1.28488    4.014(31)    1025.    3.6018    3.9868
  62069.     1.28526    4.026(31)    1026.    3.6019    4.0076
  62088.     1.28565    4.056(31)    1012.    3.6021    4.0587
  62107.     1.28604    4.138(32)    1001.    3.6022    4.1593
  62125.     1.28642    4.294(32)    964.     3.6024    4.3242
  62144.     1.28681    4.445(33)    930.     3.6026    4.5555
  62163.     1.28719    4.698(34)    880.     3.6027    4.8384
  62181.     1.28758    4.988(35)    815.     3.6029    5.1331
  62200.     1.28797    5.38(4)      750.     3.603     5.378
  62219.     1.28835    5.53(4)      724.     3.603     5.506
  62237.     1.28874    5.50(4)      731.     3.603     5.488
  62256.     1.28913    5.29(4)      756.     3.604     5.345
  62275.     1.28951    5.05(4)      796.     3.604     5.124
  62293.     1.28990    4.760(34)    856.     3.6039    4.8776
  62312.     1.29029    4.489(33)    916.     3.6041    4.6457
  62331.     1.29067    4.268(32)    966.     3.6042    4.4504
  62349.     1.29106    4.122(32)    1006.    3.6044    4.2962
  62368.     1.29145    4.024(31)    1025.    3.6046    4.1760
  62387.     1.29184    3.998(31)    1027.    3.6048    4.0809
  62406.     1.29222    3.967(31)    1029.    3.6049    4.0048
  62424.     1.29261    3.940(31)    1042.    3.6051    3.9447
  62443.     1.29300    3.887(31)    1058.    3.6053    3.8993
  62462.     1.29339    3.827(30)    1075.    3.6055    3.8693
  62480.     1.29378    3.830(30)    1082.    3.6057    3.8570
  62499.     1.29416    3.789(30)    1094.    3.6059    3.8675
  62518.     1.29455    3.895(31)    1053.    3.6061    3.9099
  62537.     1.29494    4.004(31)    1036.    3.6063    3.9962
  62555.     1.29533    4.180(32)    976.     3.6065    4.1389
  62574.     1.29572    4.378(33)    937.     3.6067    4.3445
  62593.     1.29611    4.633(34)    880.     3.6069    4.6101
  62612.     1.29650    4.928(35)    824.     3.6071    4.9132
  62631.     1.29688    5.23(4)      772.     3.607     5.216
  62649.     1.29727    5.42(4)      743.     3.607     5.474
  62668.     1.29766    5.61(4)      723.     3.608     5.658
  62687.     1.29805    5.79(4)      695.     3.608     5.785
  62706.     1.29844    5.98(4)      669.     3.608     5.900
  62725.     1.29883    5.96(4)      669.     3.608     6.046
  62743.     1.29922    6.16(4)      652.     3.609     6.234
  62762.     1.29961    6.38(4)      627.     3.609     6.426
  62781.     1.30000    6.58(4)      602.     3.609     6.545
  62800.     1.30039    6.55(4)      604.     3.609     6.518
  62819.     1.30078    6.32(4)      626.     3.609     6.324
  62838.     1.30117    6.05(4)      657.     3.610     6.003
  62856.     1.30156    5.60(4)      711.     3.610     5.624
  62875.     1.30195    5.29(4)      753.     3.610     5.250
  62894.     1.30234    4.98(4)      802.     3.610     4.927
  62913.     1.30273    4.652(34)    860.     3.6106    4.6754
  62932.     1.30313    4.444(33)    916.     3.6108    4.4997
  62951.     1.30352    4.366(33)    926.     3.6111    4.3898
  62970.     1.30391    4.262(32)    953.     3.6113    4.3280
  62989.     1.30430    4.281(33)    935.     3.6116    4.2938
  63007.     1.30469    4.274(33)    944.     3.6118    4.2714
  63026.     1.30508    4.203(32)    960.     3.6121    4.2556
  63045.     1.30547    4.229(32)    950.     3.6123    4.2506
  63064.     1.30586    4.209(32)    947.     3.6126    4.2625
  63083.     1.30626    4.232(33)    940.     3.6128    4.2924
  63102.     1.30665    4.342(33)    926.     3.6131    4.3335
  63121.     1.30704    4.381(33)    912.     3.6133    4.3716
  63140.     1.30743    4.484(34)    877.     3.6136    4.3931
  63159.     1.30782    4.491(34)    867.     3.6138    4.3900
  63178.     1.30822    4.410(34)    891.     3.6141    4.3624
  63197.     1.30861    4.383(33)    900.     3.6144    4.3147
  63216.     1.30900    4.251(33)    937.     3.6146    4.2509
  63235.     1.30940    4.154(32)    958.     3.6149    4.1752
  63254.     1.30979    4.080(32)    977.     3.6152    4.0952
  63273.     1.31018    3.965(32)    998.     3.6154    4.0194
  63292.     1.31057    3.933(31)    1010.    3.6157    3.9557
  63311.     1.31097    3.847(31)    1036.    3.6160    3.9156
  63330.     1.31136    3.865(31)    1032.    3.6163    3.8962
  63349.     1.31175    3.889(31)    1023.    3.6166    3.9085
  63368.     1.31215    3.874(31)    1021.    3.6168    3.9596
  63387.     1.31254    3.983(32)    997.     3.6171    4.0547
  63406.     1.31294    4.056(32)    989.     3.6174    4.1943
  63425.     1.31333    4.253(33)    939.     3.6177    4.3685
  63444.     1.31372    4.496(34)    877.     3.6180    4.5543
  63463.     1.31412    4.674(35)    836.     3.6183    4.7133
  63482.     1.31451    4.796(35)    816.     3.6186    4.8000
  63501.     1.31491    4.765(35)    822.     3.6189    4.7928
  63520.     1.31530    4.686(35)    839.     3.6192    4.7009
  63539.     1.31570    4.517(34)    879.     3.6195    4.5549
  63558.     1.31609    4.365(33)    893.     3.6198    4.3881
  63577.     1.31649    4.160(32)    950.     3.6201    4.2264
  63596.     1.31688    4.019(32)    988.     3.6204    4.0858
  63615.     1.31728    3.880(31)    1023.    3.6207    3.9728
  63634.     1.31767    3.820(31)    1050.    3.6210    3.8872
  63653.     1.31807    3.776(31)    1064.    3.6213    3.8253
  63672.     1.31846    3.754(31)    1060.    3.6216    3.7816
  63691.     1.31886    3.704(31)    1074.    3.6220    3.7516
  63711.     1.31925    3.736(31)    1062.    3.6223    3.7312
  63730.     1.31965    3.671(30)    1083.    3.6226    3.7177
  63749.     1.32004    3.613(30)    1108.    3.6229    3.7090
  63768.     1.32044    3.649(30)    1105.    3.6232    3.7040
  63787.     1.32084    3.690(31)    1070.    3.6236    3.7023
  63806.     1.32123    3.753(31)    1043.    3.6239    3.7040
  63825.     1.32163    3.736(31)    1058.    3.6242    3.7105
  63844.     1.32203    3.705(30)    1078.    3.6246    3.7238
  63864.     1.32242    3.694(30)    1076.    3.6249    3.7471
  63883.     1.32282    3.788(31)    1058.    3.6252    3.7837
  63902.     1.32322    3.898(31)    1015.    3.6256    3.8358
  63921.     1.32361    3.862(31)    1037.    3.6259    3.9022
  63940.     1.32401    3.937(31)    1017.    3.6263    3.9774
  63959.     1.32441    3.990(32)    997.     3.6266    4.0496
  63979.     1.32481    4.133(32)    954.     3.6270    4.1013
  63998.     1.32520    4.133(32)    954.     3.6273    4.1185
  64017.     1.32560    4.085(32)    968.     3.6277    4.0988
  64036.     1.32600    4.077(32)    961.     3.6280    4.0520
  64055.     1.32640    3.979(31)    1009.    3.6284    3.9913
  64075.     1.32679    3.909(31)    1021.    3.6287    3.9303
  64094.     1.32719    3.797(31)    1050.    3.6291    3.8773
  64113.     1.32759    3.776(31)    1040.    3.6294    3.8363
  64132.     1.32799    3.811(31)    1029.    3.6298    3.8084
  64152.     1.32839    3.798(31)    1044.    3.6302    3.7927
  64171.     1.32879    3.798(31)    1038.    3.6305    3.7882
  64190.     1.32918    3.765(31)    1058.    3.6309    3.7951
  64209.     1.32958    3.817(31)    1042.    3.6313    3.8168
  64229.     1.32998    3.911(31)    1013.    3.6317    3.8629
  64248.     1.33038    4.098(32)    950.     3.6320    3.9520
  64267.     1.33078    4.240(33)    931.     3.6324    4.1143
  64286.     1.33118    4.514(34)    874.     3.6328    4.3901
  64306.     1.33158    4.91(4)      802.     3.633     4.821
  64325.     1.33198    5.47(4)      711.     3.634     5.430
  64344.     1.33238    6.09(4)      632.     3.634     6.202
  64364.     1.33278    6.84(4)      550.     3.634     7.062
  64383.     1.33318    7.61(5)      489.     3.635     7.869
  64402.     1.33358    8.26(5)      444.     3.635     8.433
  64422.     1.33398    8.60(5)      418.     3.636     8.609
  64441.     1.33438    8.42(5)      432.     3.636     8.370
  64460.     1.33478    7.85(5)      463.     3.636     7.812
  64480.     1.33518    7.18(4)      515.     3.637     7.083
  64499.     1.33558    6.35(4)      588.     3.637     6.323
  64518.     1.33598    5.68(4)      665.     3.638     5.635
  64538.     1.33638    5.17(4)      731.     3.638     5.073
  64557.     1.33678    4.708(35)    813.     3.6384    4.6482
  64576.     1.33718    4.369(34)    875.     3.6388    4.3439
  64596.     1.33759    4.115(33)    931.     3.6392    4.1348
  64615.     1.33799    3.978(32)    969.     3.6396    3.9946
  64635.     1.33839    3.863(31)    1009.    3.6400    3.9006
  64654.     1.33879    3.865(32)    987.     3.6404    3.8378
  64673.     1.33919    3.800(31)    1008.    3.6409    3.7958
  64693.     1.33959    3.755(31)    1024.    3.6413    3.7668
  64712.     1.33999    3.723(31)    1035.    3.6417    3.7464
  64732.     1.34040    3.726(31)    1030.    3.6422    3.7315
  64751.     1.34080    3.690(31)    1033.    3.6426    3.7204
  64770.     1.34120    3.689(31)    1036.    3.6430    3.7120
  64790.     1.34160    3.690(31)    1036.    3.6435    3.7055
  64809.     1.34201    3.678(31)    1042.    3.6439    3.7003
  64829.     1.34241    3.665(31)    1041.    3.6443    3.6992
  64848.     1.34281    3.710(31)    1024.    3.6448    3.6960
  64868.     1.34321    3.710(31)    1020.    3.6452    3.6938
  64887.     1.34362    3.710(31)    1025.    3.6457    3.6926
  64906.     1.34402    3.716(31)    1029.    3.6461    3.6926
  64926.     1.34442    3.681(31)    1048.    3.6466    3.6942
  64945.     1.34483    3.727(31)    1026.    3.6470    3.6979
  64965.     1.34523    3.661(31)    1041.    3.6475    3.7039
  64984.     1.34563    3.707(31)    1030.    3.6479    3.7124
  65004.     1.34604    3.700(31)    1033.    3.6484    3.7225
  65023.     1.34644    3.712(31)    1022.    3.6488    3.7329
  65043.     1.34685    3.748(31)    1027.    3.6493    3.7409
  65062.     1.34725    3.664(31)    1050.    3.6498    3.7441
  65082.     1.34765    3.694(31)    1047.    3.6502    3.7418
  65101.     1.34806    3.717(31)    1027.    3.6507    3.7351
  65121.     1.34846    3.723(31)    1026.    3.6512    3.7357
  65141.     1.34887    3.752(32)    1002.    3.6517    3.7264
  65160.     1.34927    3.712(31)    1019.    3.6521    3.7182
  65180.     1.34968    3.666(31)    1035.    3.6526    3.7116
  65199.     1.35008    3.649(31)    1056.    3.6531    3.7070
  65219.     1.35049    3.736(31)    1011.    3.6536    3.7041
  65238.     1.35089    3.747(32)    1000.    3.6541    3.7026
  65258.     1.35130    3.734(31)    1032.    3.6545    3.7023
  65277.     1.35170    3.652(31)    1046.    3.6550    3.7028
  65297.     1.35211    3.682(31)    1024.    3.6555    3.7040
  65317.     1.35252    3.687(31)    1039.    3.6560    3.7058
  65336.     1.35292    3.689(31)    1054.    3.6565    3.7074
  65356.     1.35333    3.724(31)    1023.    3.6570    3.7103
  65375.     1.35373    3.711(31)    1038.    3.6575    3.7141
  65395.     1.35414    3.680(31)    1041.    3.6580    3.7192
  65415.     1.35455    3.722(31)    1013.    3.6585    3.7262
  65434.     1.35495    3.784(32)    1008.    3.6590    3.7363
  65454.     1.35536    3.760(31)    1017.    3.6595    3.7516
  65474.     1.35577    3.798(32)    999.     3.6600    3.7746
  65493.     1.35617    3.828(32)    997.     3.6605    3.8083
  65513.     1.35658    3.861(32)    986.     3.6610    3.8554
  65533.     1.35699    3.901(32)    977.     3.6616    3.9166
  65552.     1.35739    4.013(32)    949.     3.6621    3.9896
  65572.     1.35780    4.100(33)    920.     3.6626    4.0680
  65592.     1.35821    4.144(33)    906.     3.6631    4.1401
  65611.     1.35862    4.205(33)    901.     3.6636    4.1916
  65631.     1.35902    4.254(34)    880.     3.6642    4.2115
  65651.     1.35943    4.260(34)    882.     3.6647    4.1994
  65670.     1.35984    4.203(34)    882.     3.6652    4.1618
  65690.     1.36025    4.151(33)    893.     3.6658    4.1112
  65710.     1.36066    4.092(33)    920.     3.6663    4.0612
  65729.     1.36106    4.034(33)    934.     3.6668    4.0248
  65749.     1.36147    4.027(33)    930.     3.6674    4.0152
  65769.     1.36188    4.091(33)    913.     3.6679    4.0480
  65789.     1.36229    4.216(33)    892.     3.6685    4.1430
  65808.     1.36270    4.391(34)    856.     3.6690    4.3226
  65828.     1.36311    4.568(35)    818.     3.6695    4.6054
  65848.     1.36352    4.94(4)      748.     3.670     4.994
  65868.     1.36392    5.32(4)      688.     3.671     5.465
  65887.     1.36433    5.68(4)      649.     3.671     5.957
  65907.     1.36474    6.14(4)      592.     3.672     6.373
  65927.     1.36515    6.42(4)      559.     3.672     6.612
  65947.     1.36556    6.60(4)      544.     3.673     6.621
  65966.     1.36597    6.45(4)      552.     3.673     6.423
  65986.     1.36638    6.10(4)      589.     3.674     6.096
  66006.     1.36679    5.87(4)      613.     3.675     5.727
  66026.     1.36720    5.50(4)      666.     3.675     5.398
  66046.     1.36761    5.25(4)      705.     3.676     5.175
  66065.     1.36802    5.27(4)      692.     3.676     5.122
  66085.     1.36843    5.38(4)      686.     3.677     5.304
  66105.     1.36884    5.80(4)      632.     3.677     5.790
  66125.     1.36925    6.55(4)      554.     3.678     6.625
  66145.     1.36967    7.65(5)      469.     3.679     7.808
  66165.     1.37008    9.13(5)      382.     3.679     9.243
  66184.     1.37049   10.81(6)      313.8    3.680    10.728
  66204.     1.37090   12.37(6)      264.7    3.680    11.941
  66224.     1.37131   13.11(6)      245.1    3.681    12.571
  66244.     1.37172   12.86(6)      249.5    3.681    12.464
  66264.     1.37213   12.02(6)      267.1    3.682    11.703
  66284.     1.37254   10.55(6)      313.6    3.683    10.524
  66304.     1.37296    9.19(5)      367.     3.683     9.189
  66324.     1.37337    7.90(5)      434.     3.684     7.915
  66343.     1.37378    6.76(4)      521.     3.684     6.836
  66363.     1.37419    5.90(4)      606.     3.685     6.006
  66383.     1.37460    5.40(4)      651.     3.686     5.429
  66403.     1.37502    5.02(4)      710.     3.686     5.077
  66423.     1.37543    4.86(4)      742.     3.687     4.918
  66443.     1.37584    4.84(4)      749.     3.688     4.916
  66463.     1.37626    4.92(4)      726.     3.688     5.031
  66483.     1.37667    5.15(4)      692.     3.689     5.213
  66503.     1.37708    5.37(4)      657.     3.689     5.393
  66523.     1.37749    5.52(4)      638.     3.690     5.499
  66543.     1.37791    5.60(4)      623.     3.691     5.478
  66563.     1.37832    5.33(4)      669.     3.691     5.334
  66583.     1.37873    5.14(4)      692.     3.692     5.108
  66603.     1.37915    4.86(4)      733.     3.692     4.848
  66623.     1.37956    4.57(4)      784.     3.693     4.597
  66643.     1.37998    4.353(35)    819.     3.6937    4.3808
  66663.     1.38039    4.148(34)    874.     3.6943    4.2096
  66683.     1.38080    4.039(33)    896.     3.6950    4.0817
  66703.     1.38122    3.964(33)    919.     3.6956    3.9905
  66723.     1.38163    3.885(33)    933.     3.6963    3.9272
  66743.     1.38205    3.876(33)    929.     3.6969    3.8837
  66763.     1.38246    3.851(33)    943.     3.6975    3.8537
  66783.     1.38288    3.795(32)    951.     3.6982    3.8328
  66803.     1.38329    3.778(32)    961.     3.6988    3.8181
  66823.     1.38371    3.723(32)    988.     3.6995    3.8077
  66843.     1.38412    3.791(32)    961.     3.7001    3.8007
  66863.     1.38454    3.759(32)    967.     3.7008    3.7967
  66883.     1.38495    3.746(32)    974.     3.7014    3.7958
  66903.     1.38537    3.803(32)    957.     3.7021    3.7988
  66923.     1.38578    3.788(32)    955.     3.7027    3.8073
  66943.     1.38620    3.795(33)    945.     3.7034    3.8233
  66963.     1.38662    3.829(32)    955.     3.7041    3.8491
  66983.     1.38703    3.850(33)    941.     3.7047    3.8861
  67003.     1.38745    3.881(33)    936.     3.7054    3.9331
  67023.     1.38786    3.996(33)    900.     3.7061    3.9888
  67044.     1.38828    4.044(33)    891.     3.7067    4.0458
  67064.     1.38870    4.074(33)    892.     3.7074    4.0919
  67084.     1.38911    4.173(34)    856.     3.7081    4.1151
  67104.     1.38953    4.145(34)    865.     3.7088    4.1081
  67124.     1.38995    4.103(34)    875.     3.7094    4.0746
  67144.     1.39037    4.045(34)    889.     3.7101    4.0248
  67164.     1.39078    3.947(33)    920.     3.7108    3.9697
  67184.     1.39120    3.911(33)    912.     3.7115    3.9178
  67205.     1.39162    3.840(33)    937.     3.7122    3.8743
  67225.     1.39203    3.841(33)    932.     3.7128    3.8407
  67245.     1.39245    3.787(32)    957.     3.7135    3.8165
  67265.     1.39287    3.798(32)    948.     3.7142    3.8001
  67285.     1.39329    3.757(32)    959.     3.7149    3.7897
  67306.     1.39371    3.772(32)    958.     3.7156    3.7835
  67326.     1.39412    3.796(32)    951.     3.7163    3.7803
  67346.     1.39454    3.724(32)    959.     3.7170    3.7795
  67366.     1.39496    3.748(32)    950.     3.7177    3.7805
  67386.     1.39538    3.803(33)    931.     3.7184    3.7834
  67407.     1.39580    3.790(33)    941.     3.7191    3.7888
  67427.     1.39622    3.799(33)    934.     3.7198    3.7982
  67447.     1.39664    3.820(33)    925.     3.7205    3.8141
  67467.     1.39706    3.822(33)    938.     3.7212    3.8413
  67487.     1.39747    3.950(34)    889.     3.7219    3.8857
  67508.     1.39789    3.918(33)    911.     3.7227    3.9542
  67528.     1.39831    4.074(34)    856.     3.7234    4.0515
  67548.     1.39873    4.211(35)    824.     3.7241    4.1772
  67568.     1.39915    4.29(4)      806.     3.725     4.322
  67589.     1.39957    4.45(4)      783.     3.726     4.465
  67609.     1.39999    4.60(4)      754.     3.726     4.573
  67629.     1.40041    4.60(4)      756.     3.727     4.618
  67650.     1.40083    4.66(4)      736.     3.728     4.591
  67670.     1.40125    4.57(4)      753.     3.728     4.509
  67690.     1.40167    4.39(4)      793.     3.729     4.402
  67711.     1.40209    4.32(4)      797.     3.730     4.299
  67731.     1.40251    4.199(35)    828.     3.7306    4.2230
  67751.     1.40294    4.148(35)    838.     3.7314    4.1886
  67771.     1.40336    4.196(35)    824.     3.7321    4.2015
  67792.     1.40378    4.238(35)    820.     3.7328    4.2587
  67812.     1.40420    4.34(4)      797.     3.734     4.349
  67832.     1.40462    4.47(4)      768.     3.734     4.451
  67853.     1.40504    4.54(4)      746.     3.735     4.540
  67873.     1.40546    4.64(4)      733.     3.736     4.592
  67894.     1.40588    4.66(4)      725.     3.737     4.595
  67914.     1.40631    4.60(4)      742.     3.737     4.554
  67934.     1.40673    4.52(4)      762.     3.738     4.482
  67955.     1.40715    4.41(4)      777.     3.739     4.395
  67975.     1.40757    4.31(4)      792.     3.740     4.307
  67995.     1.40800    4.219(35)    816.     3.7403    4.2238
  68016.     1.40842    4.112(35)    836.     3.7411    4.1464
  68036.     1.40884    4.062(34)    844.     3.7418    4.0752
  68057.     1.40926    3.971(34)    869.     3.7426    4.0115
  68077.     1.40969    3.933(34)    880.     3.7434    3.9568
  68098.     1.41011    3.928(34)    866.     3.7441    3.9119
  68118.     1.41053    3.872(33)    895.     3.7449    3.8766
  68138.     1.41096    3.827(33)    905.     3.7457    3.8502
  68159.     1.41138    3.793(33)    908.     3.7464    3.8312
  68179.     1.41180    3.776(33)    910.     3.7472    3.8180
  68200.     1.41223    3.797(33)    904.     3.7480    3.8091
  68220.     1.41265    3.802(33)    915.     3.7488    3.8031
  68241.     1.41307    3.765(33)    928.     3.7495    3.7994
  68261.     1.41350    3.802(33)    914.     3.7503    3.7973
  68282.     1.41392    3.783(33)    912.     3.7511    3.7963
  68302.     1.41435    3.758(33)    930.     3.7519    3.7963
  68323.     1.41477    3.815(33)    903.     3.7527    3.7970
  68343.     1.41519    3.823(33)    904.     3.7534    3.7986
  68364.     1.41562    3.855(33)    903.     3.7542    3.8009
  68384.     1.41604    3.885(34)    878.     3.7550    3.8044
  68405.     1.41647    3.816(33)    900.     3.7558    3.8096
  68425.     1.41689    3.814(33)    908.     3.7566    3.8177
  68446.     1.41732    3.879(34)    881.     3.7574    3.8311
  68466.     1.41774    3.861(34)    880.     3.7582    3.8587
  68487.     1.41817    3.887(33)    892.     3.7590    3.8949
  68507.     1.41860    3.948(34)    876.     3.7598    3.9523
  68528.     1.41902    4.045(34)    848.     3.7606    4.0354
  68548.     1.41945    4.085(35)    840.     3.7614    4.1455
  68569.     1.41987    4.30(4)      790.     3.762     4.276
  68590.     1.42030    4.44(4)      760.     3.763     4.410
  68610.     1.42072    4.43(4)      773.     3.764     4.520
  68631.     1.42115    4.55(4)      750.     3.765     4.575
  68651.     1.42158    4.56(4)      742.     3.765     4.562
  68672.     1.42200    4.49(4)      763.     3.766     4.490
  68692.     1.42243    4.38(4)      784.     3.767     4.383
  68713.     1.42286    4.26(4)      801.     3.768     4.266
  68734.     1.42328    4.109(35)    830.     3.7687    4.1580
  68754.     1.42371    4.008(34)    850.     3.7695    4.0687
  68775.     1.42414    3.983(34)    853.     3.7703    4.0023
  68796.     1.42457    3.917(34)    884.     3.7712    3.9576
  68816.     1.42499    3.986(34)    855.     3.7720    3.9328
  68837.     1.42542    3.920(34)    870.     3.7728    3.9270
  68857.     1.42585    3.962(34)    851.     3.7736    3.9409
  68878.     1.42628    3.977(34)    852.     3.7745    3.9787
  68899.     1.42670    3.995(34)    855.     3.7753    4.0457
  68919.     1.42713    4.15(4)      805.     3.776     4.145
  68940.     1.42756    4.30(4)      774.     3.777     4.277
  68961.     1.42799    4.39(4)      764.     3.778     4.427
  68982.     1.42842    4.41(4)      762.     3.779     4.574
  69002.     1.42885    4.58(4)      721.     3.779     4.682
  69023.     1.42927    4.54(4)      726.     3.780     4.718
  69044.     1.42970    4.54(4)      726.     3.781     4.677
  69064.     1.43013    4.53(4)      726.     3.782     4.578
  69085.     1.43056    4.44(4)      750.     3.783     4.449
  69106.     1.43099    4.29(4)      777.     3.784     4.318
  69127.     1.43142    4.24(4)      764.     3.785     4.202
  69147.     1.43185    4.10(4)      800.     3.785     4.113
  69168.     1.43228    4.011(35)    824.     3.7862    4.0518
  69189.     1.43271    4.020(35)    822.     3.7871    4.0167
  69210.     1.43314    4.000(35)    818.     3.7879    4.0024
  69230.     1.43357    4.015(35)    813.     3.7888    4.0023
  69251.     1.43400    4.04(4)      796.     3.790     4.009
  69272.     1.43443    4.11(4)      781.     3.790     4.016
  69293.     1.43486    4.17(4)      772.     3.791     4.016
  69313.     1.43529    4.14(4)      786.     3.792     4.011
  69334.     1.43572    4.09(4)      796.     3.793     4.001
  69355.     1.43615    4.07(4)      808.     3.794     3.992
  69376.     1.43658    4.011(35)    818.     3.7948    3.9866
  69397.     1.43701    4.018(35)    823.     3.7957    3.9884
  69417.     1.43744    4.039(35)    814.     3.7965    4.0016
  69438.     1.43788    4.09(4)      804.     3.797     4.033
  69459.     1.43831    4.16(4)      790.     3.798     4.097
  69480.     1.43874    4.26(4)      775.     3.799     4.216
  69501.     1.43917    4.53(4)      728.     3.800     4.430
  69522.     1.43960    4.92(4)      660.     3.801     4.786
  69542.     1.44003    5.47(4)      593.     3.802     5.330
  69563.     1.44047    6.25(4)      515.     3.803     6.087
  69584.     1.44090    7.12(5)      444.     3.804     7.030
  69605.     1.44133    8.04(5)      385.     3.804     8.052
  69626.     1.44176    8.90(5)      347.0    3.805     8.976
  69647.     1.44220    9.52(6)      318.4    3.806     9.578
  69668.     1.44263    9.83(6)      309.1    3.807     9.700
  69689.     1.44306    9.75(6)      307.0    3.808     9.338
  69710.     1.44349    9.04(5)      334.0    3.809     8.630
  69730.     1.44393    7.94(5)      389.     3.810     7.757
  69751.     1.44436    6.88(5)      461.     3.811     6.878
  69772.     1.44479    6.08(4)      527.     3.811     6.100
  69793.     1.44523    5.39(4)      601.     3.812     5.474
  69814.     1.44566    5.02(4)      640.     3.813     5.009
  69835.     1.44610    4.72(4)      694.     3.814     4.687
  69856.     1.44653    4.47(4)      738.     3.815     4.492
  69877.     1.44696    4.49(4)      721.     3.816     4.383
  69898.     1.44740    4.43(4)      741.     3.817     4.353
  69919.     1.44783    4.44(4)      738.     3.818     4.392
  69940.     1.44827    4.54(4)      722.     3.819     4.489
  69961.     1.44870    4.61(4)      713.     3.820     4.627
  69982.     1.44914    4.87(4)      678.     3.820     4.782
  70003.     1.44957    4.98(4)      654.     3.821     4.921
  70024.     1.45001    5.07(4)      639.     3.822     5.010
  70045.     1.45044    5.03(4)      650.     3.823     5.030
  70066.     1.45088    5.11(4)      631.     3.824     4.982
  70087.     1.45131    5.04(4)      638.     3.825     4.889
  70108.     1.45175    4.95(4)      657.     3.826     4.775
  70129.     1.45218    4.79(4)      676.     3.827     4.658
  70150.     1.45262    4.63(4)      709.     3.828     4.543
  70171.     1.45305    4.47(4)      725.     3.829     4.433
  70192.     1.45349    4.35(4)      750.     3.830     4.329
  70213.     1.45393    4.26(4)      768.     3.830     4.236
  70234.     1.45436    4.17(4)      783.     3.831     4.157
  70255.     1.45480    4.14(4)      780.     3.832     4.093
  70276.     1.45523    4.06(4)      803.     3.833     4.044
  70297.     1.45567    4.016(35)    816.     3.8341    4.0076
  70319.     1.45611    4.00(4)      805.     3.835     3.983
  70340.     1.45655    4.01(4)      801.     3.836     3.966
  70361.     1.45698    3.954(35)    824.     3.8369    3.9567
  70382.     1.45742    3.99(4)      810.     3.838     3.953
  70403.     1.45786    3.97(4)      812.     3.839     3.953
  70424.     1.45829    3.976(35)    819.     3.8397    3.9583
  70445.     1.45873    3.972(35)    817.     3.8406    3.9681
  70466.     1.45917    3.957(35)    825.     3.8415    3.9827
  70487.     1.45961    4.02(4)      803.     3.842     4.001
  70509.     1.46004    4.04(4)      800.     3.843     4.022
  70530.     1.46048    4.09(4)      795.     3.844     4.042
  70551.     1.46092    4.09(4)      792.     3.845     4.057
  70572.     1.46136    4.11(4)      781.     3.846     4.066
  70593.     1.46180    4.20(4)      748.     3.847     4.069
  70614.     1.46224    4.11(4)      769.     3.848     4.070
  70636.     1.46268    4.08(4)      780.     3.849     4.073
  70657.     1.46311    4.05(4)      794.     3.850     4.082
  70678.     1.46355    4.12(4)      773.     3.851     4.099
  70699.     1.46399    4.11(4)      776.     3.852     4.129
  70720.     1.46443    4.14(4)      768.     3.853     4.175
  70742.     1.46487    4.19(4)      765.     3.854     4.243
  70763.     1.46531    4.27(4)      743.     3.855     4.339
  70784.     1.46575    4.41(4)      717.     3.856     4.463
  70805.     1.46619    4.62(4)      687.     3.857     4.617
  70827.     1.46663    4.76(4)      659.     3.857     4.798
  70848.     1.46707    5.08(4)      616.     3.858     5.012
  70869.     1.46751    5.36(4)      578.     3.859     5.287
  70890.     1.46795    5.69(4)      546.     3.860     5.677
  70912.     1.46839    6.18(4)      501.     3.861     6.251
  70933.     1.46883    7.00(5)      440.     3.862     7.078
  70954.     1.46927    8.09(5)      369.     3.863     8.192
  70975.     1.46971    9.38(6)      308.8    3.864     9.543
  70997.     1.47015   10.64(6)      267.2    3.865    10.976
  71018.     1.47060   11.85(7)      234.8    3.866    12.211
  71039.     1.47104   12.71(7)      216.8    3.867    12.922
  71061.     1.47148   12.93(7)      211.7    3.868    12.900
  71082.     1.47192   12.54(7)      219.4    3.869    12.186
  71103.     1.47236   11.27(6)      248.9    3.870    11.011
  71125.     1.47280    9.78(6)      297.5    3.871     9.665
  71146.     1.47325    8.28(5)      359.     3.872     8.386
  71167.     1.47369    7.18(5)      421.     3.873     7.324
  71189.     1.47413    6.42(5)      481.     3.874     6.521
  71210.     1.47457    5.85(4)      533.     3.875     5.948
  71231.     1.47501    5.47(4)      569.     3.876     5.540
  71253.     1.47546    5.18(4)      608.     3.877     5.240
  71274.     1.47590    4.99(4)      630.     3.878     5.010
  71296.     1.47634    4.78(4)      661.     3.878     4.829
  71317.     1.47679    4.66(4)      674.     3.879     4.685
  71338.     1.47723    4.55(4)      687.     3.880     4.570
  71360.     1.47767    4.45(4)      712.     3.881     4.477
  71381.     1.47811    4.39(4)      728.     3.882     4.402
  71403.     1.47856    4.34(4)      724.     3.883     4.346
  71424.     1.47900    4.25(4)      747.     3.884     4.310
  71445.     1.47945    4.21(4)      762.     3.885     4.300
  71467.     1.47989    4.29(4)      728.     3.886     4.325
  71488.     1.48033    4.27(4)      736.     3.887     4.390
  71510.     1.48078    4.34(4)      735.     3.888     4.496
  71531.     1.48122    4.46(4)      711.     3.889     4.634
  71553.     1.48167    4.72(4)      666.     3.890     4.783
  71574.     1.48211    4.87(4)      642.     3.891     4.909
  71596.     1.48256    5.01(4)      612.     3.892     4.973
  71617.     1.48300    5.02(4)      613.     3.893     4.954
  71639.     1.48345    4.93(4)      627.     3.894     4.864
  71660.     1.48389    4.78(4)      647.     3.895     4.731
  71682.     1.48434    4.61(4)      674.     3.896     4.587
  71703.     1.48478    4.49(4)      694.     3.897     4.455
  71725.     1.48523    4.35(4)      723.     3.898     4.348
  71746.     1.48567    4.34(4)      711.     3.899     4.271
  71768.     1.48612    4.26(4)      721.     3.900     4.225
  71789.     1.48656    4.26(4)      723.     3.901     4.208
  71811.     1.48701    4.26(4)      722.     3.902     4.225
  71832.     1.48746    4.34(4)      709.     3.903     4.284
  71854.     1.48790    4.43(4)      697.     3.904     4.401
  71875.     1.48835    4.61(4)      666.     3.905     4.597
  71897.     1.48880    4.86(4)      627.     3.906     4.890
  71918.     1.48924    5.17(4)      579.     3.907     5.282
  71940.     1.48969    5.63(4)      525.     3.908     5.749
  71962.     1.49014    6.30(5)      458.     3.909     6.229
  71983.     1.49058    6.60(5)      432.     3.910     6.619
  72005.     1.49103    6.80(5)      416.     3.911     6.807
  72026.     1.49148    6.68(5)      422.     3.912     6.743
  72048.     1.49193    6.57(5)      425.     3.913     6.466
  72070.     1.49237    6.16(5)      459.     3.914     6.064
  72091.     1.49282    5.79(5)      491.     3.915     5.629
  72113.     1.49327    5.23(4)      548.     3.916     5.230
  72134.     1.49372    4.92(4)      589.     3.917     4.902
  72156.     1.49417    4.66(4)      620.     3.918     4.657
  72178.     1.49461    4.50(4)      638.     3.919     4.491
  72199.     1.49506    4.33(4)      667.     3.920     4.392
  72221.     1.49551    4.26(4)      674.     3.921     4.348
  72243.     1.49596    4.29(4)      673.     3.922     4.351
  72264.     1.49641    4.37(4)      660.     3.923     4.387
  72286.     1.49686    4.49(4)      639.     3.924     4.455
  72308.     1.49731    4.63(4)      605.     3.925     4.548
  72329.     1.49776    4.64(4)      609.     3.926     4.662
  72351.     1.49820    4.72(4)      600.     3.927     4.795
  72373.     1.49865    4.78(4)      591.     3.928     4.946
  72395.     1.49910    5.01(4)      553.     3.929     5.103
  72416.     1.49955    5.12(4)      536.     3.930     5.239
  72438.     1.50000    5.24(4)      523.     3.931     5.314
  72460.     1.50045    5.31(4)      506.     3.932     5.299
  72481.     1.50090    5.16(4)      525.     3.933     5.198
  72503.     1.50135    4.94(4)      557.     3.934     5.043
  72525.     1.50181    4.74(4)      583.     3.935     4.875
  72547.     1.50226    4.65(4)      593.     3.936     4.728
  72569.     1.50271    4.53(4)      608.     3.937     4.626
  72590.     1.50316    4.46(4)      632.     3.937     4.585
  72612.     1.50361    4.57(4)      607.     3.938     4.614
  72634.     1.50406    4.73(4)      580.     3.939     4.717
  72656.     1.50451    4.77(4)      577.     3.940     4.889
  72677.     1.50496    4.96(4)      554.     3.941     5.120
  72699.     1.50541    5.33(4)      504.     3.942     5.390
  72721.     1.50587    5.58(5)      477.     3.943     5.673
  72743.     1.50632    5.86(5)      446.     3.944     5.934
  72765.     1.50677    6.14(5)      423.     3.945     6.130
  72787.     1.50722    6.20(5)      415.     3.946     6.226
  72808.     1.50767    6.20(5)      418.     3.947     6.217
  72830.     1.50813    6.07(5)      427.     3.948     6.115
  72852.     1.50858    5.88(5)      448.     3.949     5.952
  72874.     1.50903    5.70(5)      463.     3.950     5.778
  72896.     1.50948    5.59(5)      475.     3.951     5.645
  72918.     1.50994    5.58(5)      474.     3.952     5.591
  72939.     1.51039    5.70(5)      462.     3.953     5.625
  72961.     1.51084    5.75(5)      450.     3.954     5.719
  72983.     1.51130    5.83(5)      446.     3.955     5.818
  73005.     1.51175    5.95(5)      431.     3.956     5.853
  73027.     1.51220    5.92(5)      433.     3.957     5.780
  73049.     1.51266    5.60(5)      465.     3.958     5.608
  73071.     1.51311    5.36(5)      486.     3.959     5.378
  73093.     1.51356    5.11(4)      512.     3.960     5.137
  73115.     1.51402    4.87(4)      544.     3.961     4.924
  73137.     1.51447    4.71(4)      570.     3.962     4.764
  73159.     1.51493    4.64(4)      572.     3.963     4.671
  73181.     1.51538    4.69(4)      567.     3.964     4.657
  73203.     1.51584    4.75(4)      560.     3.965     4.736
  73224.     1.51629    4.97(4)      532.     3.966     4.926
  73246.     1.51675    5.21(4)      510.     3.967     5.241
  73268.     1.51720    5.67(5)      456.     3.968     5.686
  73290.     1.51766    6.20(5)      409.     3.969     6.247
  73312.     1.51811    6.90(5)      356.     3.970     6.874
  73334.     1.51857    7.48(6)      322.7    3.971     7.484
  73356.     1.51902    8.04(6)      296.2    3.972     7.991
  73378.     1.51948    8.52(6)      272.5    3.973     8.364
  73400.     1.51994    8.76(6)      262.2    3.974     8.626
  73422.     1.52039    8.80(6)      258.7    3.975     8.811
  73444.     1.52085    8.72(6)      263.5    3.976     8.939
  73466.     1.52130    8.66(6)      264.7    3.977     9.007
  73489.     1.52176    8.69(6)      264.0    3.978     8.976
  73511.     1.52222    8.57(6)      265.8    3.979     8.801
  73533.     1.52267    8.44(6)      273.3    3.980     8.482
  73555.     1.52313    8.11(6)      285.4    3.981     8.051
  73577.     1.52359    7.49(6)      314.8    3.982     7.544
  73599.     1.52404    7.02(5)      338.7    3.983     6.992
  73621.     1.52450    6.53(5)      368.     3.984     6.434
  73643.     1.52496    5.99(5)      409.     3.985     5.912
  73665.     1.52542    5.50(5)      456.     3.986     5.460
  73687.     1.52587    5.08(4)      504.     3.987     5.094
  73709.     1.52633    4.72(4)      550.     3.988     4.811
  73731.     1.52679    4.57(4)      563.     3.989     4.604
  73754.     1.52725    4.49(4)      573.     3.990     4.457
  73776.     1.52771    4.37(4)      597.     3.991     4.357
  73798.     1.52817    4.24(4)      614.     3.992     4.290
  73820.     1.52862    4.18(4)      620.     3.993     4.244
  73842.     1.52908    4.21(4)      611.     3.994     4.214
  73864.     1.52954    4.16(4)      629.     3.995     4.194
  73886.     1.53000    4.16(4)      629.     3.996     4.181
  73909.     1.53046    4.13(4)      632.     3.997     4.172
  73931.     1.53092    4.15(4)      627.     3.998     4.168
  73953.     1.53138    4.15(4)      630.     3.999     4.167
  73975.     1.53184    4.18(4)      632.     4.000     4.169
  73997.     1.53230    4.19(4)      629.     4.001     4.174
  74019.     1.53276    4.28(4)      609.     4.002     4.183
  74042.     1.53322    4.29(4)      613.     4.003     4.195
  74064.     1.53368    4.31(4)      611.     4.004     4.217
  74086.     1.53414    4.42(4)      592.     4.005     4.254
  74108.     1.53460    4.46(4)      581.     4.006     4.316
  74131.     1.53506    4.61(4)      562.     4.007     4.423
  74153.     1.53552    4.82(4)      538.     4.008     4.603
  74175.     1.53598    5.01(4)      524.     4.009     4.884
  74197.     1.53644    5.54(5)      465.     4.010     5.293
  74220.     1.53690    5.99(5)      425.     4.011     5.830
  74242.     1.53736    6.33(5)      404.     4.012     6.461
  74264.     1.53782    6.94(5)      360.     4.013     7.100
  74286.     1.53828    7.38(5)      336.2    4.014     7.606
  74309.     1.53875    7.52(6)      328.5    4.015     7.834
  74331.     1.53921    7.48(6)      329.8    4.016     7.723
  74353.     1.53967    7.23(5)      349.4    4.017     7.331
  74376.     1.54013    6.77(5)      378.     4.018     6.781
  74398.     1.54059    6.31(5)      412.     4.019     6.191
  74420.     1.54106    5.82(5)      455.     4.020     5.650
  74443.     1.54152    5.33(4)      502.     4.021     5.205
  74465.     1.54198    4.99(4)      544.     4.022     4.867
  74487.     1.54244    4.78(4)      562.     4.023     4.626
  74510.     1.54291    4.56(4)      604.     4.024     4.462
  74532.     1.54337    4.45(4)      612.     4.025     4.353
  74554.     1.54383    4.32(4)      634.     4.026     4.281
  74577.     1.54430    4.24(4)      651.     4.027     4.233
  74599.     1.54476    4.21(4)      661.     4.028     4.201
  74621.     1.54522    4.20(4)      660.     4.029     4.178
  74644.     1.54569    4.20(4)      662.     4.030     4.162
  74666.     1.54615    4.20(4)      664.     4.031     4.151
  74689.     1.54661    4.16(4)      672.     4.032     4.143
  74711.     1.54708    4.16(4)      675.     4.033     4.137
  74733.     1.54754    4.11(4)      678.     4.034     4.133
  74756.     1.54801    4.09(4)      682.     4.035     4.131
  74778.     1.54847    4.10(4)      678.     4.036     4.130
  74801.     1.54894    4.11(4)      684.     4.037     4.131
  74823.     1.54940    4.12(4)      678.     4.038     4.134
  74846.     1.54987    4.18(4)      662.     4.039     4.138
  74868.     1.55033    4.19(4)      662.     4.040     4.147
  74890.     1.55080    4.16(4)      677.     4.041     4.161
  74913.     1.55126    4.27(4)      646.     4.042     4.185
  74935.     1.55173    4.21(4)      656.     4.043     4.227
  74958.     1.55219    4.27(4)      647.     4.044     4.297
  74980.     1.55266    4.32(4)      641.     4.045     4.403
  75003.     1.55312    4.52(4)      613.     4.046     4.556
  75025.     1.55359    4.57(4)      602.     4.047     4.750
  75048.     1.55406    4.86(4)      561.     4.048     4.972
  75070.     1.55452    5.11(4)      527.     4.049     5.185
  75093.     1.55499    5.25(4)      508.     4.050     5.337
  75115.     1.55545    5.41(5)      490.     4.051     5.384
  75138.     1.55592    5.39(5)      491.     4.052     5.317
  75160.     1.55639    5.14(4)      518.     4.053     5.163
  75183.     1.55686    4.96(4)      537.     4.054     4.969
  75206.     1.55732    4.73(4)      564.     4.055     4.772
  75228.     1.55779    4.50(4)      595.     4.056     4.598
  75251.     1.55826    4.43(4)      605.     4.057     4.460
  75273.     1.55872    4.35(4)      614.     4.058     4.360
  75296.     1.55919    4.29(4)      626.     4.059     4.292
  75318.     1.55966    4.22(4)      640.     4.059     4.250
  75341.     1.56013    4.31(4)      612.     4.060     4.230
  75364.     1.56060    4.28(4)      620.     4.061     4.229
  75386.     1.56106    4.28(4)      626.     4.062     4.248
  75409.     1.56153    4.37(4)      604.     4.063     4.289
  75432.     1.56200    4.40(4)      610.     4.064     4.356
  75454.     1.56247    4.50(4)      590.     4.065     4.450
  75477.     1.56294    4.61(4)      570.     4.066     4.565
  75499.     1.56341    4.65(4)      568.     4.067     4.685
  75522.     1.56388    4.75(4)      546.     4.068     4.791
  75545.     1.56435    4.81(4)      550.     4.069     4.857
  75567.     1.56482    4.83(4)      541.     4.070     4.871
  75590.     1.56529    4.79(4)      550.     4.071     4.844
  75613.     1.56576    4.81(4)      546.     4.072     4.798
  75635.     1.56622    4.80(4)      546.     4.073     4.764
  75658.     1.56669    4.77(4)      552.     4.074     4.764
  75681.     1.56716    4.84(4)      541.     4.075     4.810
  75704.     1.56764    4.98(4)      519.     4.076     4.898
  75726.     1.56811    4.99(4)      525.     4.077     5.004
  75749.     1.56858    5.17(4)      504.     4.078     5.090
  75772.     1.56905    5.17(4)      500.     4.079     5.116
  75794.     1.56952    5.10(4)      507.     4.080     5.065
  75817.     1.56999    4.97(4)      524.     4.081     4.951
  75840.     1.57046    4.80(4)      541.     4.081     4.803
  75863.     1.57093    4.61(4)      575.     4.082     4.650
  75885.     1.57140    4.50(4)      588.     4.083     4.513
  75908.     1.57187    4.34(4)      610.     4.084     4.402
  75931.     1.57235    4.29(4)      624.     4.085     4.319
  75954.     1.57282    4.28(4)      612.     4.086     4.260
  75977.     1.57329    4.25(4)      623.     4.087     4.221
  75999.     1.57376    4.14(4)      647.     4.088     4.195
  76022.     1.57423    4.21(4)      628.     4.089     4.178
  76045.     1.57471    4.20(4)      633.     4.090     4.168
  76068.     1.57518    4.20(4)      630.     4.091     4.161
  76091.     1.57565    4.21(4)      636.     4.092     4.157
  76113.     1.57612    4.22(4)      629.     4.093     4.154
  76136.     1.57660    4.24(4)      617.     4.094     4.154
  76159.     1.57707    4.18(4)      635.     4.095     4.155
  76182.     1.57754    4.18(4)      641.     4.096     4.158
  76205.     1.57802    4.24(4)      625.     4.096     4.164
  76228.     1.57849    4.21(4)      625.     4.097     4.174
  76250.     1.57896    4.23(4)      625.     4.098     4.187
  76273.     1.57944    4.27(4)      615.     4.099     4.205
  76296.     1.57991    4.22(4)      631.     4.100     4.224
  76319.     1.58038    4.22(4)      629.     4.101     4.243
  76342.     1.58086    4.28(4)      616.     4.102     4.256
  76365.     1.58133    4.28(4)      617.     4.103     4.262
  76388.     1.58181    4.27(4)      619.     4.104     4.259
  76411.     1.58228    4.33(4)      607.     4.105     4.250
  76434.     1.58276    4.26(4)      613.     4.106     4.240
  76457.     1.58323    4.21(4)      623.     4.107     4.229
  76480.     1.58371    4.22(4)      627.     4.108     4.225
  76502.     1.58418    4.31(4)      606.     4.108     4.228
  76525.     1.58466    4.27(4)      609.     4.109     4.241
  76548.     1.58513    4.28(4)      603.     4.110     4.269
  76571.     1.58561    4.39(4)      587.     4.111     4.315
  76594.     1.58608    4.40(4)      593.     4.112     4.384
  76617.     1.58656    4.48(4)      582.     4.113     4.478
  76640.     1.58704    4.64(4)      550.     4.114     4.592
  76663.     1.58751    4.75(4)      540.     4.115     4.714
  76686.     1.58799    4.84(4)      530.     4.116     4.823
  76709.     1.58847    4.97(4)      508.     4.117     4.892
  76732.     1.58894    5.07(4)      494.     4.118     4.912
  76755.     1.58942    5.05(4)      494.     4.118     4.893
  76778.     1.58990    4.95(4)      509.     4.119     4.862
  76801.     1.59037    4.82(4)      532.     4.120     4.845
  76824.     1.59085    4.90(4)      517.     4.121     4.866
  76847.     1.59133    4.90(4)      508.     4.122     4.935
  76871.     1.59180    5.05(5)      491.     4.123     5.056
  76894.     1.59228    5.29(5)      463.     4.124     5.226
  76917.     1.59276    5.55(5)      440.     4.125     5.446
  76940.     1.59324    5.73(5)      433.     4.126     5.728
  76963.     1.59372    6.06(5)      405.     4.126     6.095
  76986.     1.59419    6.59(5)      365.     4.127     6.553
  77009.     1.59467    6.97(5)      342.6    4.128     7.070
  77032.     1.59515    7.38(6)      322.6    4.129     7.563
  77055.     1.59563    7.78(6)      302.6    4.130     7.925
  77078.     1.59611    7.95(6)      297.2    4.131     8.067
  77101.     1.59659    7.99(6)      293.9    4.132     7.952
  77125.     1.59707    7.73(6)      304.3    4.133     7.597
  77148.     1.59755    7.27(6)      325.3    4.134     7.082
  77171.     1.59802    6.62(5)      359.     4.134     6.510
  77194.     1.59850    6.00(5)      410.     4.135     5.965
  77217.     1.59898    5.51(5)      445.     4.136     5.503
  77240.     1.59946    5.08(4)      496.     4.137     5.143
  77263.     1.59994    4.94(4)      504.     4.138     4.880
  77287.     1.60042    4.65(4)      540.     4.139     4.699
  77310.     1.60090    4.60(4)      543.     4.140     4.576
  77333.     1.60138    4.44(4)      564.     4.141     4.494
  77356.     1.60186    4.46(4)      555.     4.141     4.437
  77379.     1.60235    4.39(4)      574.     4.142     4.397
  77403.     1.60283    4.36(4)      574.     4.143     4.366
  77426.     1.60331    4.33(4)      580.     4.144     4.340
  77449.     1.60379    4.32(4)      578.     4.145     4.318
  77472.     1.60427    4.29(4)      592.     4.146     4.300
  77496.     1.60475    4.29(4)      577.     4.147     4.289
  77519.     1.60523    4.27(4)      593.     4.147     4.284
  77542.     1.60571    4.22(4)      599.     4.148     4.288
  77565.     1.60620    4.32(4)      580.     4.149     4.305
  77589.     1.60668    4.31(4)      582.     4.150     4.340
  77612.     1.60716    4.32(4)      584.     4.151     4.395
  77635.     1.60764    4.41(4)      575.     4.152     4.471
  77658.     1.60812    4.51(4)      554.     4.153     4.566
  77682.     1.60861    4.61(4)      545.     4.153     4.666
  77705.     1.60909    4.72(4)      529.     4.154     4.755
  77728.     1.60957    4.80(4)      513.     4.155     4.810
  77752.     1.61005    4.86(4)      509.     4.156     4.824
  77775.     1.61054    4.76(4)      522.     4.157     4.807
  77798.     1.61102    4.70(4)      528.     4.158     4.782
  77822.     1.61150    4.65(4)      535.     4.158     4.769
  77845.     1.61199    4.63(4)      538.     4.159     4.779
  77868.     1.61247    4.68(4)      534.     4.160     4.807
  77892.     1.61296    4.77(4)      515.     4.161     4.835
  77915.     1.61344    4.84(4)      506.     4.162     4.838
  77939.     1.61392    4.84(4)      507.     4.163     4.803
  77962.     1.61441    4.82(4)      503.     4.163     4.730
  77985.     1.61489    4.62(4)      532.     4.164     4.637
  78009.     1.61538    4.54(4)      536.     4.165     4.539
  78032.     1.61586    4.46(4)      542.     4.166     4.450
  78055.     1.61635    4.37(4)      563.     4.167     4.377
  78079.     1.61683    4.31(4)      567.     4.168     4.322
  78102.     1.61732    4.29(4)      566.     4.168     4.282
  78126.     1.61780    4.32(4)      557.     4.169     4.255
  78149.     1.61829    4.25(4)      580.     4.170     4.237
  78173.     1.61877    4.21(4)      579.     4.171     4.226
  78196.     1.61926    4.25(4)      572.     4.172     4.218
  78220.     1.61974    4.26(4)      572.     4.172     4.212
  78243.     1.62023    4.23(4)      571.     4.173     4.208
  78267.     1.62072    4.29(4)      553.     4.174     4.206
  78290.     1.62120    4.31(4)      549.     4.175     4.203
  78313.     1.62169    4.22(4)      577.     4.176     4.202
  78337.     1.62218    4.25(4)      568.     4.176     4.201
  78360.     1.62266    4.26(4)      565.     4.177     4.200
  78384.     1.62315    4.24(4)      565.     4.178     4.199
  78407.     1.62364    4.22(4)      567.     4.179     4.199
  78431.     1.62412    4.30(4)      555.     4.180     4.199
  78455.     1.62461    4.23(4)      570.     4.180     4.198
  78478.     1.62510    4.25(4)      562.     4.181     4.198
  78502.     1.62559    4.25(4)      562.     4.182     4.198
  78525.     1.62607    4.20(4)      577.     4.183     4.198
  78549.     1.62656    4.14(4)      581.     4.184     4.199
  78572.     1.62705    4.30(4)      550.     4.184     4.199
  78596.     1.62754    4.26(4)      550.     4.185     4.199
  78619.     1.62803    4.26(4)      554.     4.186     4.200
  78643.     1.62851    4.21(4)      564.     4.187     4.200
  78667.     1.62900    4.23(4)      565.     4.187     4.200
  78690.     1.62949    4.27(4)      556.     4.188     4.206
  78714.     1.62998    4.31(4)      542.     4.189     4.206
  78737.     1.63047    4.31(4)      543.     4.190     4.207
  78761.     1.63096    4.26(4)      557.     4.191     4.208
  78785.     1.63145    4.22(4)      564.     4.191     4.209
  78808.     1.63194    4.23(4)      568.     4.192     4.210
  78832.     1.63243    4.36(4)      539.     4.193     4.211
  78856.     1.63292    4.36(4)      541.     4.194     4.213
  78879.     1.63341    4.33(4)      547.     4.194     4.214
  78903.     1.63390    4.24(4)      567.     4.195     4.215
  78927.     1.63439    4.26(4)      557.     4.196     4.217
  78950.     1.63488    4.29(4)      547.     4.197     4.219
  78974.     1.63537    4.25(4)      562.     4.197     4.222
  78998.     1.63586    4.32(4)      543.     4.198     4.226
  79021.     1.63635    4.27(4)      562.     4.199     4.232
  79045.     1.63684    4.26(4)      555.     4.200     4.240
  79069.     1.63733    4.26(4)      565.     4.200     4.250
  79093.     1.63782    4.30(4)      558.     4.201     4.262
  79116.     1.63832    4.32(4)      549.     4.202     4.273
  79140.     1.63881    4.29(4)      551.     4.203     4.283
  79164.     1.63930    4.37(4)      547.     4.203     4.288
  79187.     1.63979    4.33(4)      556.     4.204     4.288
  79211.     1.64028    4.30(4)      545.     4.205     4.284
  79235.     1.64077    4.30(4)      552.     4.206     4.277
  79259.     1.64127    4.28(4)      555.     4.206     4.271
  79283.     1.64176    4.31(4)      555.     4.207     4.266
  79306.     1.64225    4.32(4)      546.     4.208     4.263
  79330.     1.64274    4.37(4)      539.     4.209     4.262
  79354.     1.64324    4.32(4)      551.     4.209     4.262
  79378.     1.64373    4.31(4)      554.     4.210     4.269
  79402.     1.64422    4.40(4)      535.     4.211     4.281
  79425.     1.64472    4.40(4)      527.     4.211     4.301
  79449.     1.64521    4.39(4)      543.     4.212     4.334
  79473.     1.64570    4.45(4)      524.     4.213     4.383
  79497.     1.64620    4.58(4)      504.     4.214     4.452
  79521.     1.64669    4.57(4)      509.     4.214     4.538
  79545.     1.64719    4.64(4)      503.     4.215     4.634
  79568.     1.64768    4.70(5)      493.     4.216     4.724
  79592.     1.64818    4.81(5)      473.     4.216     4.786
  79616.     1.64867    4.81(5)      478.     4.217     4.803
  79640.     1.64916    4.79(5)      493.     4.218     4.774
  79664.     1.64966    4.84(5)      486.     4.219     4.713
  79688.     1.65015    4.71(4)      507.     4.219     4.638
  79712.     1.65065    4.63(4)      520.     4.220     4.566
  79736.     1.65114    4.58(4)      536.     4.221     4.509
  79760.     1.65164    4.55(4)      542.     4.221     4.473
  79784.     1.65214    4.58(4)      540.     4.222     4.464
  79807.     1.65263    4.50(4)      517.     4.223     4.492
  79831.     1.65313    4.65(5)      472.     4.223     4.575
  79855.     1.65362    4.72(5)      452.     4.224     4.740
  79879.     1.65412    4.99(5)      423.     4.225     5.026
  79903.     1.65462    5.47(5)      364.     4.225     5.468
  79927.     1.65511    6.00(6)      327.1    4.226     6.077
  79951.     1.65561    6.95(6)      266.0    4.227     6.822
  79975.     1.65611    7.68(6)      237.9    4.228     7.612
  79999.     1.65660    8.55(7)      209.5    4.228     8.294
  80023.     1.65710    9.03(7)      193.9    4.229     8.694
  80047.     1.65760    8.97(7)      194.9    4.230     8.698
  80071.     1.65809    8.54(7)      207.7    4.230     8.328
  80095.     1.65859    7.90(7)      223.8    4.231     7.705
  80119.     1.65909    7.07(6)      256.7    4.232     6.981
  80143.     1.65959    6.30(6)      292.3    4.232     6.285
  80167.     1.66008    5.73(6)      325.5    4.233     5.696
  80191.     1.66058    5.33(5)      349.5    4.234     5.246
  80215.     1.66108    4.95(5)      376.     4.234     4.929
  80239.     1.66158    4.74(5)      405.     4.235     4.717
  80264.     1.66208    4.53(5)      422.     4.236     4.582
  80288.     1.66258    4.48(5)      424.     4.236     4.497
  80312.     1.66308    4.45(5)      426.     4.237     4.440
  80336.     1.66357    4.36(5)      443.     4.237     4.401
  80360.     1.66407    4.28(5)      448.     4.238     4.373
  80384.     1.66457    4.38(5)      435.     4.239     4.352
  80408.     1.66507    4.28(5)      450.     4.239     4.337
  80432.     1.66557    4.39(5)      432.     4.240     4.326
  80456.     1.66607    4.34(5)      443.     4.241     4.319
  80481.     1.66657    4.30(5)      447.     4.241     4.316
  80505.     1.66707    4.38(5)      434.     4.242     4.316
  80529.     1.66757    4.28(5)      447.     4.243     4.320
  80553.     1.66807    4.32(5)      451.     4.243     4.329
  80577.     1.66857    4.31(5)      454.     4.244     4.342
  80601.     1.66907    4.31(5)      452.     4.245     4.357
  80626.     1.66957    4.36(5)      441.     4.245     4.372
  80650.     1.67008    4.28(5)      454.     4.246     4.383
  80674.     1.67058    4.30(5)      449.     4.246     4.386
  80698.     1.67108    4.43(5)      429.     4.247     4.381
  80722.     1.67158    4.35(5)      448.     4.248     4.369
  80747.     1.67208    4.40(5)      439.     4.248     4.355
  80771.     1.67258    4.39(5)      438.     4.249     4.342
  80795.     1.67308    4.45(5)      432.     4.250     4.330
  80819.     1.67359    4.33(5)      448.     4.250     4.323
  80843.     1.67409    4.39(5)      447.     4.251     4.320
  80868.     1.67459    4.36(5)      445.     4.251     4.321
  80892.     1.67509    4.32(5)      450.     4.252     4.329
  80916.     1.67560    4.32(5)      444.     4.253     4.346
  80941.     1.67610    4.33(5)      444.     4.253     4.373
  80965.     1.67660    4.43(5)      426.     4.254     4.415
  80989.     1.67710    4.48(5)      430.     4.254     4.472
  81013.     1.67761    4.52(5)      427.     4.255     4.542
  81038.     1.67811    4.49(5)      447.     4.256     4.619
  81062.     1.67861    4.61(5)      439.     4.256     4.690
  81086.     1.67912    4.76(5)      419.     4.257     4.745
  81111.     1.67962    4.71(5)      444.     4.257     4.776
  81135.     1.68013    4.73(5)      447.     4.258     4.794
  81159.     1.68063    4.70(5)      459.     4.258     4.810
  81184.     1.68113    4.83(5)      437.     4.259     4.837
  81208.     1.68164    4.86(5)      436.     4.260     4.870
  81232.     1.68214    4.96(5)      420.     4.260     4.898
  81257.     1.68265    4.92(5)      427.     4.261     4.901
  81281.     1.68315    4.89(5)      426.     4.261     4.867
  81306.     1.68366    4.86(5)      432.     4.262     4.800
  81330.     1.68416    4.74(5)      442.     4.263     4.716
  81354.     1.68467    4.66(5)      449.     4.263     4.630
  81379.     1.68517    4.59(5)      460.     4.264     4.554
  81403.     1.68568    4.49(5)      471.     4.264     4.495
  81428.     1.68619    4.53(5)      459.     4.265     4.455
  81452.     1.68669    4.46(5)      463.     4.265     4.437
  81476.     1.68720    4.55(5)      450.     4.266     4.441
  81501.     1.68770    4.51(5)      461.     4.267     4.471
  81525.     1.68821    4.45(5)      467.     4.267     4.534
  81550.     1.68872    4.54(5)      457.     4.268     4.650
  81574.     1.68922    4.68(5)      441.     4.268     4.799
  81599.     1.68973    4.88(5)      414.     4.269     4.988
  81623.     1.69024    5.15(5)      393.     4.269     5.197
  81648.     1.69074    5.28(5)      389.     4.270     5.387
  81672.     1.69125    5.45(5)      370.     4.270     5.507
  81697.     1.69176    5.51(5)      363.     4.271     5.520
  81721.     1.69227    5.48(5)      368.     4.271     5.428
  81746.     1.69277    5.31(5)      379.     4.272     5.266
  81770.     1.69328    5.00(5)      405.     4.273     5.076
  81795.     1.69379    4.83(5)      427.     4.273     4.892
  81819.     1.69430    4.66(5)      447.     4.274     4.736
  81844.     1.69481    4.52(5)      461.     4.274     4.616
  81868.     1.69532    4.51(5)      458.     4.275     4.530
  81893.     1.69582    4.40(5)      476.     4.275     4.473
  81918.     1.69633    4.38(5)      481.     4.276     4.436
  81942.     1.69684    4.39(5)      474.     4.276     4.414
  81967.     1.69735    4.45(5)      462.     4.277     4.401
  81991.     1.69786    4.42(5)      476.     4.277     4.394
  82016.     1.69837    4.31(5)      483.     4.278     4.392
  82040.     1.69888    4.39(5)      473.     4.278     4.393
  82065.     1.69939    4.47(5)      461.     4.279     4.396
  82090.     1.69990    4.47(5)      461.     4.279     4.403
  82114.     1.70041    4.41(5)      471.     4.280     4.415
  82139.     1.70092    4.54(5)      451.     4.280     4.435
  82164.     1.70143    4.57(5)      453.     4.281     4.468
  82188.     1.70194    4.51(5)      470.     4.281     4.521
  82213.     1.70245    4.61(5)      447.     4.282     4.602
  82238.     1.70296    4.73(5)      434.     4.282     4.718
  82262.     1.70347    4.84(5)      428.     4.283     4.864
  82287.     1.70398    5.03(5)      403.     4.283     5.031
  82312.     1.70449    5.11(5)      403.     4.284     5.198
  82336.     1.70501    5.25(5)      388.     4.284     5.321
  82361.     1.70552    5.30(5)      384.     4.285     5.369
  82386.     1.70603    5.43(5)      369.     4.285     5.336
  82410.     1.70654    5.27(5)      385.     4.286     5.245
  82435.     1.70705    5.14(5)      392.     4.286     5.133
  82460.     1.70757    5.03(5)      402.     4.287     5.037
  82485.     1.70808    5.03(5)      402.     4.287     4.989
  82509.     1.70859    5.09(5)      396.     4.288     5.018
  82534.     1.70910    5.10(5)      396.     4.288     5.148
  82559.     1.70962    5.37(5)      376.     4.289     5.398
  82584.     1.71013    5.74(5)      345.3    4.289     5.773
  82608.     1.71064    6.20(6)      319.7    4.290     6.251
  82633.     1.71116    6.77(6)      286.4    4.290     6.772
  82658.     1.71167    7.22(6)      262.0    4.291     7.235
  82683.     1.71218    7.42(6)      255.5    4.291     7.516
  82708.     1.71270    7.45(6)      254.8    4.292     7.540
  82732.     1.71321    7.35(6)      258.6    4.292     7.341
  82757.     1.71372    7.30(6)      260.6    4.293     7.037
  82782.     1.71424    7.15(6)      264.6    4.293     6.777
  82807.     1.71475    7.25(6)      262.0    4.294     6.713
  82832.     1.71527    7.53(6)      250.4    4.294     6.987
  82857.     1.71578    8.24(7)      227.7    4.294     7.712
  82881.     1.71630    9.20(7)      197.8    4.295     8.934
  82906.     1.71681   10.63(8)      165.7    4.295    10.593
  82931.     1.71733   12.22(8)      138.9    4.296    12.484
  82956.     1.71784   13.78(9)      118.7    4.296    14.246
  82981.     1.71836   15.10(10)     105.2    4.297    15.425
  83006.     1.71887   15.84(10)     98.2     4.297    15.665
  83031.     1.71939   15.61(10)     99.3     4.298    14.920
  83056.     1.71990   14.21(9)      112.2    4.298    13.453
  83081.     1.72042   12.09(9)      137.7    4.299    11.642
  83105.     1.72094   10.04(8)      172.0    4.299     9.837
  83130.     1.72145    8.38(7)      213.2    4.299     8.271
  83155.     1.72197    7.13(6)      261.3    4.300     7.049
  83180.     1.72249    6.17(6)      307.7    4.300     6.174
  83205.     1.72300    5.54(5)      349.6    4.301     5.586
  83230.     1.72352    5.20(5)      371.     4.301     5.211
  83255.     1.72404    4.90(5)      398.     4.302     4.979
  83280.     1.72455    4.75(5)      410.     4.302     4.839
  83305.     1.72507    4.69(5)      418.     4.302     4.759
  83330.     1.72559    4.60(5)      432.     4.303     4.720
  83355.     1.72611    4.64(5)      422.     4.303     4.716
  83380.     1.72663    4.72(5)      417.     4.304     4.751
  83405.     1.72714    4.85(5)      408.     4.304     4.840
  83430.     1.72766    4.96(5)      395.     4.305     5.001
  83455.     1.72818    5.12(5)      384.     4.305     5.251
  83480.     1.72870    5.47(5)      358.     4.305     5.595
  83505.     1.72922    5.79(5)      335.5    4.306     6.013
  83530.     1.72974    6.32(6)      303.4    4.306     6.452
  83555.     1.73026    6.66(6)      287.6    4.307     6.818
  83580.     1.73077    7.03(6)      270.1    4.307     7.002
  83606.     1.73129    7.01(6)      266.5    4.308     6.948
  83631.     1.73181    6.70(6)      283.1    4.308     6.686
  83656.     1.73233    6.33(6)      298.0    4.308     6.302
  83681.     1.73285    5.84(6)      330.4    4.309     5.885
  83706.     1.73337    5.40(5)      360.     4.309     5.499
  83731.     1.73389    5.14(5)      378.     4.310     5.183
  83756.     1.73441    4.83(5)      399.     4.310     4.945
  83781.     1.73493    4.68(5)      417.     4.310     4.778
  83806.     1.73545    4.61(5)      425.     4.311     4.667
  83832.     1.73597    4.52(5)      432.     4.311     4.595
  83857.     1.73650    4.45(5)      436.     4.312     4.549
  83882.     1.73702    4.48(5)      437.     4.312     4.521
  83907.     1.73754    4.47(5)      436.     4.312     4.504
  83932.     1.73806    4.44(5)      437.     4.313     4.495
  83957.     1.73858    4.42(5)      441.     4.313     4.494
  83983.     1.73910    4.49(5)      423.     4.314     4.502
  84008.     1.73962    4.53(5)      425.     4.314     4.521
  84033.     1.74015    4.46(5)      441.     4.314     4.553
  84058.     1.74067    4.61(5)      422.     4.315     4.602
  84083.     1.74119    4.56(5)      427.     4.315     4.666
  84109.     1.74171    4.67(5)      411.     4.315     4.742
  84134.     1.74224    4.81(5)      397.     4.316     4.816
  84159.     1.74276    4.87(5)      392.     4.316     4.872
  84184.     1.74328    4.91(5)      381.     4.317     4.895
  84210.     1.74380    4.83(5)      394.     4.317     4.882
  84235.     1.74433    4.83(5)      391.     4.317     4.842
  84260.     1.74485    4.70(5)      403.     4.318     4.790
  84285.     1.74537    4.81(5)      389.     4.318     4.742
  84311.     1.74590    4.68(5)      401.     4.318     4.706
  84336.     1.74642    4.71(5)      396.     4.319     4.690
  84361.     1.74695    4.73(5)      399.     4.319     4.696
  84387.     1.74747    4.79(5)      388.     4.320     4.732
  84412.     1.74799    4.89(5)      382.     4.320     4.808
  84437.     1.74852    5.03(5)      369.     4.320     4.945
  84463.     1.74904    5.33(5)      345.0    4.321     5.175
  84488.     1.74957    5.67(6)      328.8    4.321     5.544
  84513.     1.75009    6.24(6)      291.6    4.321     6.101
  84539.     1.75062    7.04(6)      250.7    4.322     6.886
  84564.     1.75114    7.91(7)      220.7    4.322     7.907
  84589.     1.75167    8.92(7)      189.5    4.322     9.109
  84615.     1.75219   10.03(8)      166.3    4.323    10.361
  84640.     1.75272   11.14(8)      145.3    4.323    11.479
  84665.     1.75325   12.07(9)      131.8    4.324    12.263
  84691.     1.75377   12.76(9)      122.7    4.324    12.516
  84716.     1.75430   12.51(9)      125.0    4.324    12.141
  84742.     1.75482   11.75(9)      135.0    4.325    11.234
  84767.     1.75535   10.33(8)      159.0    4.325    10.028
  84793.     1.75588    8.87(7)      191.3    4.325     8.764
  84818.     1.75640    7.71(7)      225.4    4.326     7.618
  84843.     1.75693    6.72(6)      264.2    4.326     6.683
  84869.     1.75746    5.82(6)      314.3    4.326     5.979
  84894.     1.75799    5.27(5)      349.3    4.327     5.483
  84920.     1.75851    4.94(5)      378.     4.327     5.149
  84945.     1.75904    4.69(5)      395.     4.327     4.930
  84971.     1.75957    4.63(5)      398.     4.328     4.787
  84996.     1.76010    4.58(5)      404.     4.328     4.692
  85022.     1.76063    4.53(5)      412.     4.328     4.626
  85047.     1.76115    4.42(5)      419.     4.329     4.578
  85073.     1.76168    4.41(5)      424.     4.329     4.544
  85098.     1.76221    4.41(5)      424.     4.329     4.518
  85124.     1.76274    4.31(5)      430.     4.330     4.497
  85149.     1.76327    4.31(5)      432.     4.330     4.480
  85175.     1.76380    4.38(5)      412.     4.330     4.466
  85200.     1.76433    4.45(5)      416.     4.331     4.455
  85226.     1.76486    4.38(5)      427.     4.331     4.445
  85252.     1.76539    4.42(5)      421.     4.331     4.437
  85277.     1.76591    4.35(5)      425.     4.332     4.430
  85303.     1.76645    4.42(5)      416.     4.332     4.423
  85328.     1.76697    4.38(5)      418.     4.332     4.417
  85354.     1.76751    4.40(5)      410.     4.333     4.411
  85380.     1.76804    4.35(5)      424.     4.333     4.406
  85405.     1.76857    4.35(5)      423.     4.333     4.401
  85431.     1.76910    4.32(5)      427.     4.334     4.400
  85456.     1.76963    4.30(5)      429.     4.334     4.397
  85482.     1.77016    4.39(5)      416.     4.334     4.394
  85508.     1.77069    4.35(5)      423.     4.335     4.391
  85533.     1.77122    4.32(5)      422.     4.335     4.389
  85559.     1.77175    4.22(5)      436.     4.335     4.387
  85585.     1.77228    4.31(5)      415.     4.336     4.386
  85610.     1.77282    4.45(5)      403.     4.336     4.385
  85636.     1.77335    4.42(5)      408.     4.336     4.385
  85662.     1.77388    4.35(5)      405.     4.336     4.385
  85687.     1.77441    4.38(5)      411.     4.337     4.387
  85713.     1.77494    4.39(5)      407.     4.337     4.390
  85739.     1.77548    4.39(5)      400.     4.337     4.394
  85765.     1.77601    4.40(5)      400.     4.338     4.399
  85790.     1.77654    4.34(5)      412.     4.338     4.402
  85816.     1.77708    4.26(5)      423.     4.338     4.404
  85842.     1.77761    4.37(5)      401.     4.339     4.403
  85868.     1.77814    4.42(5)      393.     4.339     4.400
  85893.     1.77868    4.38(5)      400.     4.339     4.395
  85919.     1.77921    4.39(5)      402.     4.340     4.390
  85945.     1.77974    4.40(5)      395.     4.340     4.381
  85971.     1.78028    4.36(5)      397.     4.340     4.378
  85996.     1.78081    4.40(5)      397.     4.340     4.375
  86022.     1.78135    4.38(5)      394.     4.341     4.373
  86048.     1.78188    4.31(5)      396.     4.341     4.373
  86074.     1.78241    4.36(5)      397.     4.341     4.372
  86100.     1.78295    4.39(5)      393.     4.342     4.373
  86125.     1.78348    4.40(5)      390.     4.342     4.373
  86151.     1.78402    4.40(5)      391.     4.342     4.374
  86177.     1.78455    4.35(5)      400.     4.343     4.376
  86203.     1.78509    4.42(5)      388.     4.343     4.379
  86229.     1.78563    4.36(5)      401.     4.343     4.383
  86255.     1.78616    4.43(5)      387.     4.343     4.390
  86281.     1.78670    4.42(5)      382.     4.344     4.401
  86307.     1.78723    4.45(5)      383.     4.344     4.419
  86332.     1.78777    4.45(5)      383.     4.344     4.446
  86358.     1.78831    4.45(5)      394.     4.345     4.481
  86384.     1.78884    4.42(5)      396.     4.345     4.524
  86410.     1.78938    4.52(5)      387.     4.345     4.570
  86436.     1.78992    4.72(5)      362.     4.345     4.608
  86462.     1.79045    4.72(5)      366.     4.346     4.630
  86488.     1.79099    4.57(5)      381.     4.346     4.630
  86514.     1.79153    4.67(5)      368.     4.346     4.613
  86540.     1.79207    4.54(5)      381.     4.347     4.588
  86566.     1.79260    4.59(5)      382.     4.347     4.566
  86592.     1.79314    4.61(5)      374.     4.347     4.555
  86618.     1.79368    4.60(5)      378.     4.348     4.560
  86644.     1.79422    4.72(5)      367.     4.348     4.577
  86670.     1.79476    4.68(5)      366.     4.348     4.602
  86696.     1.79529    4.74(5)      358.     4.348     4.625
  86722.     1.79583    4.80(5)      356.     4.349     4.637
  86748.     1.79637    4.79(5)      357.     4.349     4.631
  86774.     1.79691    4.71(5)      369.     4.349     4.608
  86800.     1.79745    4.67(5)      373.     4.350     4.573
  86826.     1.79799    4.65(5)      367.     4.350     4.533
  86852.     1.79853    4.54(5)      378.     4.350     4.496
  86878.     1.79907    4.49(5)      380.     4.350     4.464
  86904.     1.79961    4.50(5)      380.     4.351     4.440
  86930.     1.80015    4.35(5)      393.     4.351     4.431
  86956.     1.80069    4.38(5)      395.     4.351     4.420
  86982.     1.80123    4.42(5)      390.     4.352     4.412
  87008.     1.80177    4.38(5)      392.     4.352     4.409
  87034.     1.80231    4.45(5)      384.     4.352     4.407
  87061.     1.80285    4.39(5)      382.     4.352     4.403
  87087.     1.80339    4.41(5)      387.     4.353     4.403
  87113.     1.80393    4.39(5)      383.     4.353     4.405
  87139.     1.80447    4.37(5)      389.     4.353     4.406
  87165.     1.80502    4.37(5)      392.     4.353     4.409
  87191.     1.80556    4.37(5)      387.     4.354     4.411
  87217.     1.80610    4.33(5)      385.     4.354     4.414
  87244.     1.80664    4.36(5)      378.     4.354     4.418
  87270.     1.80718    4.33(5)      387.     4.355     4.421
  87296.     1.80772    4.44(5)      373.     4.355     4.426
  87322.     1.80827    4.44(5)      370.     4.355     4.431
  87348.     1.80881    4.40(5)      380.     4.355     4.437
  87374.     1.80935    4.45(5)      366.     4.356     4.443
  87401.     1.80990    4.48(5)      366.     4.356     4.450
  87427.     1.81044    4.45(5)      369.     4.356     4.459
  87453.     1.81098    4.42(5)      368.     4.357     4.469
  87479.     1.81153    4.44(5)      370.     4.357     4.480
  87506.     1.81207    4.54(5)      354.     4.357     4.493
  87532.     1.81261    4.54(5)      353.     4.357     4.509
  87558.     1.81316    4.53(5)      358.     4.358     4.527
  87584.     1.81370    4.56(5)      350.6    4.358     4.550
  87611.     1.81424    4.55(5)      352.     4.358     4.579
  87637.     1.81479    4.64(5)      347.8    4.359     4.619
  87663.     1.81533    4.75(5)      339.7    4.359     4.678
  87690.     1.81588    4.86(6)      330.2    4.359     4.773
  87716.     1.81642    4.89(6)      326.2    4.359     4.933
  87742.     1.81697    5.17(6)      309.8    4.360     5.199
  87768.     1.81751    5.47(6)      292.3    4.360     5.621
  87795.     1.81806    5.97(6)      265.1    4.360     6.247
  87821.     1.81860    6.69(7)      234.6    4.360     7.093
  87847.     1.81915    7.66(7)      201.0    4.361     8.118
  87874.     1.81970    8.82(8)      170.8    4.361     9.196
  87900.     1.82024   10.06(8)      143.7    4.361    10.109
  87927.     1.82079   10.75(9)      132.8    4.362    10.593
  87953.     1.82133   10.76(9)      131.9    4.362    10.501
  87979.     1.82188   10.13(8)      141.7    4.362     9.900
  88006.     1.82243    9.06(8)      162.9    4.362     8.996
  88032.     1.82297    7.97(7)      189.6    4.363     8.007
  88059.     1.82352    6.95(7)      220.6    4.363     7.096
  88085.     1.82407    6.10(6)      256.8    4.363     6.355
  88111.     1.82462    5.55(6)      288.4    4.364     5.809
  88138.     1.82516    5.18(6)      311.4    4.364     5.443
  88164.     1.82571    5.09(6)      311.9    4.364     5.229
  88191.     1.82626    4.97(6)      327.1    4.364     5.145
  88217.     1.82681    5.01(6)      324.3    4.365     5.193
  88244.     1.82735    5.25(6)      306.5    4.365     5.402
  88270.     1.82790    5.59(6)      290.3    4.365     5.830
  88297.     1.82845    6.04(6)      265.7    4.366     6.542
  88323.     1.82900    6.77(6)      237.3    4.366     7.575
  88350.     1.82955    8.00(7)      194.0    4.366     8.897
  88376.     1.83010    9.55(8)      158.6    4.366    10.371
  88403.     1.83065   11.40(9)      127.4    4.367    11.737
  88429.     1.83120   12.86(10)     108.2    4.367    12.659
  88456.     1.83175   13.13(10)     104.3    4.367    12.864
  88482.     1.83229   12.39(9)      112.5    4.368    12.314
  88509.     1.83284   11.02(9)      129.2    4.368    11.205
  88535.     1.83339    9.34(8)      157.1    4.368     9.832
  88562.     1.83394    7.84(7)      194.1    4.368     8.463
  88588.     1.83449    6.58(7)      232.6    4.369     7.279
  88615.     1.83504    5.72(6)      273.8    4.369     6.361
  88642.     1.83560    5.29(6)      294.6    4.369     5.707
  88668.     1.83615    4.90(6)      320.6    4.370     5.274
  88695.     1.83670    4.68(5)      335.3    4.370     5.001
  88721.     1.83725    4.66(5)      335.3    4.370     4.837
  88748.     1.83780    4.58(5)      340.7    4.370     4.746
  88775.     1.83835    4.65(5)      332.0    4.371     4.704
  88801.     1.83890    4.60(5)      338.2    4.371     4.699
  88828.     1.83945    4.66(6)      325.9    4.371     4.725
  88855.     1.84001    4.78(6)      318.0    4.372     4.777
  88881.     1.84056    4.74(6)      323.0    4.372     4.845
  88908.     1.84111    4.89(6)      311.4    4.372     4.916
  88935.     1.84166    4.78(6)      317.7    4.372     4.967
  88961.     1.84222    4.86(6)      309.6    4.373     4.979
  88988.     1.84277    4.86(6)      306.4    4.373     4.945
  89015.     1.84332    4.85(6)      311.3    4.373     4.876
  89041.     1.84387    4.78(6)      313.6    4.374     4.790
  89068.     1.84443    4.66(6)      325.4    4.374     4.704
  89095.     1.84498    4.53(5)      333.6    4.374     4.628
  89121.     1.84553    4.48(5)      343.5    4.375     4.568
  89148.     1.84609    4.46(5)      341.0    4.375     4.523
  89175.     1.84664    4.45(5)      340.0    4.375     4.492
  89202.     1.84720    4.46(5)      331.7    4.375     4.471
  89228.     1.84775    4.52(6)      329.5    4.376     4.456
  89255.     1.84831    4.42(5)      341.7    4.376     4.447
  89282.     1.84886    4.36(5)      352.     4.376     4.439
  89309.     1.84941    4.51(5)      332.4    4.377     4.445
  89336.     1.84997    4.45(5)      337.1    4.377     4.441
  89362.     1.85052    4.43(5)      344.2    4.377     4.438
  89389.     1.85108    4.44(5)      343.4    4.378     4.435
  89416.     1.85164    4.51(5)      335.2    4.378     4.433
  89443.     1.85219    4.44(5)      342.3    4.378     4.432
  89470.     1.85275    4.44(5)      343.2    4.378     4.431
  89496.     1.85330    4.46(5)      342.0    4.379     4.430
  89523.     1.85386    4.39(5)      348.1    4.379     4.429
  89550.     1.85441    4.46(5)      341.1    4.379     4.429
  89577.     1.85497    4.48(5)      339.9    4.380     4.428
  89604.     1.85553    4.39(5)      349.5    4.380     4.428
  89631.     1.85608    4.39(5)      351.     4.380     4.429
  89658.     1.85664    4.36(5)      351.     4.381     4.429
  89685.     1.85720    4.35(5)      354.     4.381     4.430
  89712.     1.85776    4.39(5)      348.4    4.381     4.430
  89738.     1.85831    4.37(5)      348.6    4.382     4.432
  89765.     1.85887    4.42(5)      343.2    4.382     4.433
  89792.     1.85943    4.44(5)      345.6    4.382     4.436
  89819.     1.85999    4.44(5)      342.3    4.383     4.440
  89846.     1.86054    4.44(5)      340.9    4.383     4.445
  89873.     1.86110    4.44(5)      342.1    4.383     4.455
  89900.     1.86166    4.40(5)      346.7    4.384     4.469
  89927.     1.86222    4.49(5)      335.3    4.384     4.490
  89954.     1.86278    4.49(5)      340.2    4.384     4.519
  89981.     1.86334    4.58(6)      328.6    4.385     4.553
  90008.     1.86390    4.56(5)      333.4    4.385     4.590
  90035.     1.86446    4.66(6)      324.4    4.385     4.622
  90062.     1.86502    4.62(6)      323.7    4.386     4.642
  90089.     1.86557    4.70(6)      318.5    4.386     4.643
  90116.     1.86613    4.65(6)      323.4    4.386     4.627
  90143.     1.86669    4.69(6)      317.0    4.387     4.601
  90170.     1.86725    4.63(6)      317.5    4.387     4.573
  90197.     1.86781    4.58(6)      318.0    4.387     4.548
  90224.     1.86838    4.52(6)      326.9    4.388     4.529
  90251.     1.86894    4.50(6)      330.3    4.388     4.516
  90278.     1.86950    4.50(6)      325.7    4.388     4.510
  90305.     1.87006    4.50(6)      325.9    4.389     4.509
  90333.     1.87062    4.54(6)      319.9    4.389     4.513
  90360.     1.87118    4.49(6)      323.2    4.389     4.520
  90387.     1.87174    4.59(6)      308.4    4.390     4.527
  90414.     1.87230    4.55(6)      313.5    4.390     4.541
  90441.     1.87286    4.50(6)      324.7    4.390     4.558
  90468.     1.87343    4.53(6)      319.4    4.391     4.580
  90495.     1.87399    4.65(6)      306.4    4.391     4.610
  90522.     1.87455    4.69(6)      303.2    4.391     4.653
  90550.     1.87511    4.77(6)      297.1    4.392     4.724
  90577.     1.87568    4.91(6)      284.8    4.392     4.847
  90604.     1.87624    5.14(6)      274.6    4.392     5.071
  90631.     1.87680    5.51(6)      257.7    4.393     5.463
  90658.     1.87736    6.15(7)      225.9    4.393     6.113
  90686.     1.87793    7.28(7)      185.7    4.394     7.099
  90713.     1.87849    8.45(8)      156.4    4.394     8.447
  90740.     1.87906    9.89(9)      129.2    4.394    10.089
  90767.     1.87962   11.24(10)     109.9    4.395    11.818
  90794.     1.88018   12.62(10)     94.6     4.395    13.294
  90822.     1.88075   13.58(11)     86.0     4.395    14.128
  90849.     1.88131   13.91(11)     82.4     4.396    14.079
  90876.     1.88188   13.46(11)     86.5     4.396    13.206
  90903.     1.88244   12.01(10)    100.0     4.396    11.801
  90931.     1.88301   10.29(9)      121.7    4.397    10.215
  90958.     1.88357    8.49(8)      156.2    4.397     8.742
  90985.     1.88414    7.22(7)      190.5    4.398     7.560
  91013.     1.88470    6.51(7)      213.4    4.398     6.733
  91040.     1.88527    6.10(7)      230.8    4.398     6.235
  91067.     1.88583    5.97(7)      229.4    4.399     5.988
  91094.     1.88640    5.80(6)      240.5    4.399     5.890
  91122.     1.88696    5.81(6)      240.0    4.400     5.838
  91149.     1.88753    5.81(6)      238.9    4.400     5.757
  91176.     1.88810    5.69(6)      242.3    4.400     5.616
  91204.     1.88866    5.46(6)      255.4    4.401     5.430
  91231.     1.88923    5.20(6)      269.9    4.401     5.230
  91259.     1.88980    4.95(6)      283.5    4.401     5.042
  91286.     1.89036    4.79(6)      293.8    4.402     4.884
  91313.     1.89093    4.73(6)      304.0    4.402     4.762
  91341.     1.89150    4.64(6)      307.4    4.403     4.674
  91368.     1.89207    4.54(6)      315.3    4.403     4.613
  91396.     1.89263    4.51(6)      314.9    4.403     4.571
  91423.     1.89320    4.49(6)      316.9    4.404     4.541
  91450.     1.89377    4.50(6)      317.0    4.404     4.521
  91478.     1.89434    4.51(6)      317.4    4.405     4.507
  91505.     1.89491    4.47(6)      318.8    4.405     4.496
  91533.     1.89547    4.51(6)      313.0    4.405     4.488
  91560.     1.89604    4.43(6)      321.7    4.406     4.481
  91588.     1.89661    4.51(6)      308.8    4.406     4.476
  91615.     1.89718    4.50(6)      310.0    4.407     4.471
  91643.     1.89775    4.48(6)      306.9    4.407     4.467
  91670.     1.89832    4.56(6)      300.2    4.408     4.464
  91698.     1.89889    4.53(6)      300.4    4.408     4.461
  91725.     1.89946    4.58(6)      295.9    4.408     4.459
  91753.     1.90003    4.54(6)      302.4    4.409     4.457
  91780.     1.90060    4.55(6)      297.6    4.409     4.455
  91808.     1.90117    4.49(6)      302.6    4.410     4.454
  91835.     1.90174    4.46(6)      303.8    4.410     4.452
  91863.     1.90231    4.38(6)      313.2    4.411     4.451
  91890.     1.90288    4.50(6)      298.5    4.411     4.451
  91918.     1.90345    4.51(6)      298.0    4.411     4.450
  91945.     1.90402    4.49(6)      299.0    4.412     4.450
  91973.     1.90459    4.55(6)      291.6    4.412     4.450
  92001.     1.90517    4.52(6)      297.0    4.413     4.450
  92028.     1.90574    4.51(6)      293.4    4.413     4.451
  92056.     1.90631    4.45(6)      299.0    4.414     4.451
  92083.     1.90688    4.48(6)      297.7    4.414     4.452
  92111.     1.90745    4.48(6)      302.2    4.415     4.453
  92139.     1.90803    4.56(6)      290.6    4.415     4.455
  92166.     1.90860    4.48(6)      297.4    4.415     4.457
  92194.     1.90917    4.61(6)      283.4    4.416     4.460
  92222.     1.90974    4.58(6)      281.2    4.416     4.465
  92249.     1.91032    4.59(6)      285.2    4.417     4.471
  92277.     1.91089    4.62(6)      282.4    4.417     4.482
  92305.     1.91146    4.63(6)      283.2    4.418     4.499
  92332.     1.91204    4.66(6)      284.5    4.418     4.528
  92360.     1.91261    4.69(6)      283.4    4.419     4.572
  92388.     1.91318    4.81(6)      275.0    4.419     4.636
  92415.     1.91376    5.02(6)      263.0    4.420     4.722
  92443.     1.91433    5.08(6)      257.3    4.420     4.826
  92471.     1.91491    5.26(6)      245.6    4.421     4.935
  92499.     1.91548    5.31(6)      244.2    4.421     5.032
  92526.     1.91606    5.34(6)      245.3    4.422     5.097
  92554.     1.91663    5.42(6)      239.8    4.422     5.113
  92582.     1.91721    5.34(6)      241.1    4.423     5.082
  92610.     1.91778    5.12(6)      261.2    4.423     5.019
  92638.     1.91836    5.11(6)      254.0    4.423     4.950
  92665.     1.91893    5.00(6)      262.3    4.424     4.900
  92693.     1.91951    4.99(6)      266.0    4.424     4.885
  92721.     1.92008    5.01(6)      266.8    4.425     4.910
  92749.     1.92066    4.96(6)      275.1    4.425     4.969
  92777.     1.92124    5.08(6)      260.6    4.426     5.041
  92804.     1.92181    5.04(6)      263.5    4.426     5.097
  92832.     1.92239    5.01(6)      266.7    4.427     5.109
  92860.     1.92297    5.05(6)      264.9    4.427     5.069
  92888.     1.92354    5.10(6)      258.3    4.428     4.987
  92916.     1.92412    4.84(6)      276.2    4.428     4.886
  92944.     1.92470    4.83(6)      279.0    4.429     4.785
  92972.     1.92528    4.86(6)      267.1    4.430     4.698
  92999.     1.92585    4.69(6)      281.5    4.430     4.630
  93027.     1.92643    4.61(6)      287.6    4.431     4.582
  93055.     1.92701    4.57(6)      293.6    4.431     4.551
  93083.     1.92759    4.53(6)      290.7    4.432     4.532
  93111.     1.92817    4.55(6)      294.1    4.432     4.522
  93139.     1.92874    4.45(6)      300.5    4.433     4.518
  93167.     1.92932    4.54(6)      293.0    4.433     4.519
  93195.     1.92990    4.43(6)      299.7    4.434     4.523
  93223.     1.93048    4.49(6)      294.1    4.434     4.532
  93251.     1.93106    4.47(6)      298.1    4.435     4.548
  93279.     1.93164    4.54(6)      290.4    4.435     4.576
  93307.     1.93222    4.71(6)      272.4    4.436     4.626
  93335.     1.93280    4.78(6)      269.7    4.436     4.709
  93363.     1.93338    4.80(6)      271.1    4.437     4.838
  93391.     1.93396    4.90(6)      264.7    4.437     5.023
  93419.     1.93454    5.31(7)      236.0    4.438     5.262
  93447.     1.93512    5.42(7)      234.7    4.439     5.535
  93475.     1.93570    5.76(7)      214.4    4.439     5.799
  93503.     1.93628    5.97(7)      206.1    4.440     5.990
  93531.     1.93686    5.98(7)      204.4    4.440     6.046
  93559.     1.93744    5.97(7)      203.3    4.441     5.955
  93587.     1.93802    5.86(7)      209.4    4.441     5.755
  93615.     1.93861    5.44(7)      225.4    4.442     5.505
  93643.     1.93919    5.20(7)      236.2    4.443     5.257
  93671.     1.93977    5.01(6)      248.9    4.443     5.045
  93699.     1.94035    4.97(6)      249.2    4.444     4.882
  93728.     1.94093    4.85(6)      254.0    4.444     4.780
  93756.     1.94152    4.72(6)      266.8    4.445     4.733
  93784.     1.94210    4.72(6)      266.7    4.445     4.742
  93812.     1.94268    4.88(6)      259.5    4.446     4.807
  93840.     1.94326    5.05(6)      245.4    4.447     4.929
  93868.     1.94385    5.21(6)      237.9    4.447     5.105
  93896.     1.94443    5.35(7)      229.8    4.448     5.315
  93925.     1.94501    5.68(7)      212.1    4.448     5.524
  93953.     1.94560    5.73(7)      215.1    4.449     5.684
  93981.     1.94618    5.72(7)      214.2    4.450     5.745
  94009.     1.94677    5.76(7)      211.2    4.450     5.691
  94037.     1.94735    5.58(7)      219.5    4.451     5.542
  94066.     1.94793    5.31(7)      234.4    4.451     5.340
  94094.     1.94852    5.16(6)      236.9    4.452     5.129
  94122.     1.94910    4.92(6)      256.5    4.453     4.941
  94150.     1.94969    4.70(6)      267.2    4.453     4.791
  94178.     1.95027    4.63(6)      271.6    4.454     4.683
  94207.     1.95086    4.66(6)      270.7    4.454     4.610
  94235.     1.95144    4.48(6)      285.8    4.455     4.564
  94263.     1.95203    4.46(6)      291.9    4.456     4.535
  94292.     1.95261    4.55(6)      278.5    4.456     4.518
  94320.     1.95320    4.61(6)      278.8    4.457     4.508
  94348.     1.95379    4.37(6)      288.3    4.457     4.501
  94376.     1.95437    4.55(6)      277.1    4.458     4.497
  94405.     1.95496    4.51(6)      282.4    4.459     4.493
  94433.     1.95555    4.44(6)      283.1    4.459     4.491
  94461.     1.95613    4.51(6)      273.9    4.460     4.490
  94490.     1.95672    4.45(6)      277.4    4.461     4.489
  94518.     1.95731    4.39(6)      286.2    4.461     4.488
  94546.     1.95789    4.53(6)      275.0    4.462     4.487
  94575.     1.95848    4.46(6)      278.4    4.463     4.487
  94603.     1.95907    4.53(6)      271.6    4.463     4.487
  94632.     1.95966    4.53(6)      271.6    4.464     4.487
  94660.     1.96024    4.54(6)      274.5    4.465     4.487
  94688.     1.96083    4.53(6)      268.7    4.465     4.488
  94717.     1.96142    4.47(6)      270.2    4.466     4.489
  94745.     1.96201    4.45(6)      274.2    4.467     4.489
  94774.     1.96260    4.45(6)      276.9    4.467     4.490
  94802.     1.96319    4.59(6)      262.3    4.468     4.492
  94830.     1.96378    4.59(6)      262.5    4.469     4.493
  94859.     1.96437    4.51(6)      265.0    4.469     4.495
  94887.     1.96496    4.44(6)      271.6    4.470     4.497
  94916.     1.96554    4.51(6)      258.9    4.471     4.500
  94944.     1.96613    4.57(6)      255.0    4.471     4.504
  94973.     1.96672    4.56(6)      258.0    4.472     4.508
  95001.     1.96731    4.55(6)      260.8    4.473     4.514
  95030.     1.96790    4.62(6)      250.5    4.473     4.521
  95058.     1.96850    4.48(6)      260.8    4.474     4.533
  95087.     1.96909    4.57(6)      252.9    4.475     4.552
  95115.     1.96968    4.60(6)      251.4    4.475     4.582
  95144.     1.97027    4.63(6)      247.9    4.476     4.629
  95172.     1.97086    4.76(6)      241.4    4.477     4.697
  95201.     1.97145    4.83(6)      238.9    4.477     4.789
  95230.     1.97204    5.08(7)      221.4    4.478     4.895
  95258.     1.97263    5.04(7)      226.7    4.479     5.004
  95287.     1.97323    5.18(7)      223.9    4.480     5.087
  95315.     1.97382    5.43(7)      206.2    4.480     5.121
  95344.     1.97441    5.24(7)      217.2    4.481     5.097
  95372.     1.97500    5.11(7)      223.6    4.482     5.026
  95401.     1.97559    5.12(7)      221.8    4.482     4.930
  95430.     1.97619    4.93(7)      230.7    4.483     4.833
  95458.     1.97678    4.91(7)      231.7    4.484     4.747
  95487.     1.97737    4.70(6)      243.4    4.485     4.681
  95516.     1.97797    4.71(6)      242.3    4.485     4.634
  95544.     1.97856    4.59(6)      253.5    4.486     4.605
  95573.     1.97915    4.63(6)      249.6    4.487     4.590
  95602.     1.97975    4.56(6)      254.4    4.487     4.585
  95630.     1.98034    4.65(6)      248.3    4.488     4.589
  95659.     1.98094    4.75(6)      242.2    4.489     4.605
  95688.     1.98153    4.76(6)      239.5    4.490     4.638
  95716.     1.98212    4.74(6)      250.2    4.490     4.696
  95745.     1.98272    4.90(6)      236.9    4.491     4.791
  95774.     1.98331    5.08(7)      225.9    4.492     4.934
  95803.     1.98391    5.27(7)      214.5    4.493     5.128
  95831.     1.98450    5.41(7)      212.5    4.493     5.363
  95860.     1.98510    5.76(7)      195.1    4.494     5.611
  95889.     1.98570    5.79(7)      196.6    4.495     5.819
  95918.     1.98629    5.78(7)      198.5    4.496     5.926
  95946.     1.98689    5.78(7)      193.8    4.496     5.899
  95975.     1.98748    5.76(7)      193.2    4.497     5.752
  96004.     1.98808    5.56(7)      202.6    4.498     5.537
  96033.     1.98868    5.44(7)      204.3    4.499     5.304
  96062.     1.98927    5.17(7)      216.5    4.499     5.091
  96090.     1.98987    5.09(7)      220.6    4.500     4.918
  96119.     1.99047    4.86(7)      232.5    4.501     4.791
  96148.     1.99106    4.84(7)      231.6    4.502     4.703
  96177.     1.99166    4.67(6)      239.8    4.502     4.646
  96206.     1.99226    4.67(6)      239.2    4.503     4.609
  96235.     1.99286    4.64(6)      239.6    4.504     4.587
  96263.     1.99345    4.56(6)      242.3    4.505     4.573
  96292.     1.99405    4.57(6)      239.3    4.506     4.563
  96321.     1.99465    4.62(6)      237.5    4.506     4.557
  96350.     1.99525    4.54(6)      243.4    4.507     4.552
  96379.     1.99585    4.67(7)      229.3    4.508     4.549
  96408.     1.99645    4.59(7)      236.2    4.509     4.546
  96437.     1.99705    4.60(7)      234.2    4.510     4.545
  96466.     1.99765    4.54(7)      236.6    4.510     4.543
  96495.     1.99825    4.68(7)      227.1    4.511     4.542
  96524.     1.99884    4.66(7)      223.2    4.512     4.542
  96553.     1.99944    4.65(7)      225.5    4.513     4.541
  96582.     2.00004    4.57(7)      229.7    4.514     4.541
  96611.     2.00064    4.70(7)      220.1    4.514     4.541
  96640.     2.00124    4.69(7)      220.8    4.515     4.542
  96669.     2.00185    4.74(7)      217.4    4.516     4.542
  96698.     2.00245    4.67(7)      216.3    4.517     4.543
  96727.     2.00305    4.54(7)      226.5    4.518     4.543
  96756.     2.00365    4.66(7)      220.2    4.518     4.544
  96785.     2.00425    4.57(7)      226.4    4.519     4.545
  96814.     2.00485    4.64(7)      220.2    4.520     4.546
  96843.     2.00545    4.72(7)      217.9    4.521     4.547
  96872.     2.00605    4.51(7)      232.9    4.522     4.549
  96901.     2.00666    4.58(7)      229.0    4.523     4.550
  96930.     2.00726    4.57(7)      228.3    4.523     4.551
  96959.     2.00786    4.61(7)      223.4    4.524     4.553
  96988.     2.00846    4.64(7)      223.0    4.525     4.555
  97017.     2.00906    4.63(7)      225.0    4.526     4.557
  97046.     2.00967    4.65(7)      219.6    4.527     4.559
  97075.     2.01027    4.63(7)      222.9    4.528     4.561
  97104.     2.01087    4.56(7)      230.7    4.528     4.564
  97134.     2.01148    4.62(7)      224.7    4.529     4.567
  97163.     2.01208    4.61(7)      226.0    4.530     4.570
  97192.     2.01268    4.64(7)      225.4    4.531     4.573
  97221.     2.01329    4.75(7)      219.0    4.532     4.577
  97250.     2.01389    4.68(7)      225.2    4.533     4.581
  97279.     2.01450    4.71(7)      217.6    4.533     4.585
  97309.     2.01510    4.64(7)      223.2    4.534     4.590
  97338.     2.01571    4.71(7)      217.4    4.535     4.596
  97367.     2.01631    4.65(7)      223.5    4.536     4.603
  97396.     2.01692    4.66(7)      222.7    4.537     4.612
  97425.     2.01752    4.78(7)      212.7    4.538     4.623
  97455.     2.01813    4.78(7)      217.8    4.539     4.638
  97484.     2.01873    4.81(7)      218.0    4.539     4.661
  97513.     2.01934    4.92(7)      210.9    4.540     4.694
  97542.     2.01994    4.97(7)      205.8    4.541     4.743
  97572.     2.02055    5.08(7)      202.3    4.542     4.812
  97601.     2.02116    5.10(7)      199.7    4.543     4.903
  97630.     2.02176    5.34(7)      184.9    4.544     5.013
  97659.     2.02237    5.43(7)      181.4    4.545     5.134
  97689.     2.02298    5.58(8)      175.8    4.546     5.255
  97718.     2.02358    5.62(8)      172.8    4.546     5.366
  97747.     2.02419    5.68(8)      174.0    4.547     5.479
  97777.     2.02480    5.90(8)      163.1    4.548     5.627
  97806.     2.02540    5.89(8)      164.2    4.549     5.854
  97835.     2.02601    6.07(8)      160.6    4.550     6.192
  97865.     2.02662    6.49(8)      146.7    4.551     6.645
  97894.     2.02723    6.80(9)      137.2    4.552     7.174
  97923.     2.02784    7.38(9)      123.3    4.553     7.689
  97953.     2.02844    7.79(9)      114.6    4.554     8.083
  97982.     2.02905    8.21(10)     104.4    4.554     8.260
  98012.     2.02966    8.35(10)     102.0    4.555     8.164
  98041.     2.03027    8.13(10)     104.1    4.556     7.811
  98070.     2.03088    7.70(9)      112.2    4.557     7.294
  98100.     2.03149    7.07(9)      123.9    4.558     6.730
  98129.     2.03210    6.54(9)      135.3    4.559     6.215
  98159.     2.03271    5.96(8)      150.4    4.560     5.806
  98188.     2.03332    5.56(8)      167.6    4.561     5.535
  98218.     2.03393    5.39(8)      173.2    4.562     5.368
  98247.     2.03454    5.28(8)      176.9    4.563     5.292
  98277.     2.03515    5.34(8)      173.1    4.563     5.270
  98306.     2.03576    5.37(8)      171.1    4.564     5.263
  98336.     2.03637    5.30(8)      173.5    4.565     5.238
  98365.     2.03698    5.35(8)      172.1    4.566     5.182
  98395.     2.03759    5.25(7)      177.9    4.567     5.101
  98424.     2.03820    5.07(7)      184.4    4.568     5.010
  98454.     2.03882    5.00(7)      186.9    4.569     4.924
  98483.     2.03943    4.93(7)      191.5    4.570     4.851
  98513.     2.04004    4.78(7)      205.2    4.571     4.795
  98542.     2.04065    4.88(7)      192.6    4.572     4.756
  98572.     2.04126    4.70(7)      211.9    4.573     4.731
  98601.     2.04188    4.76(7)      207.5    4.573     4.715
  98631.     2.04249    4.82(7)      200.2    4.574     4.707
  98661.     2.04310    4.77(7)      203.7    4.575     4.704
  98690.     2.04372    4.84(7)      206.5    4.576     4.704
  98720.     2.04433    4.79(7)      206.8    4.577     4.707
  98749.     2.04494    4.76(7)      211.9    4.578     4.714
  98779.     2.04556    4.73(7)      214.0    4.579     4.726
  98809.     2.04617    4.80(7)      206.9    4.580     4.747
  98838.     2.04678    4.85(7)      205.8    4.581     4.786
  98868.     2.04740    5.05(7)      196.4    4.582     4.852
  98898.     2.04801    4.99(7)      202.3    4.583     4.958
  98927.     2.04863    5.03(7)      202.8    4.584     5.117
  98957.     2.04924    5.35(7)      186.5    4.585     5.333
  98987.     2.04986    5.61(8)      176.7    4.586     5.595
  99016.     2.05047    5.75(8)      174.5    4.586     5.871
  99046.     2.05109    6.04(8)      164.6    4.587     6.106
  99076.     2.05170    6.28(8)      155.9    4.588     6.230
  99105.     2.05232    6.37(8)      154.4    4.589     6.204
  99135.     2.05293    6.14(8)      160.7    4.590     6.047
  99165.     2.05355    5.83(8)      172.2    4.591     5.813
  99195.     2.05416    5.41(7)      192.3    4.592     5.560
  99224.     2.05478    5.22(7)      194.3    4.593     5.331
  99254.     2.05540    5.16(7)      195.8    4.594     5.147
  99284.     2.05601    4.95(7)      204.6    4.595     5.015
  99314.     2.05663    4.93(7)      206.3    4.596     4.929
  99344.     2.05725    4.87(7)      207.9    4.597     4.878
  99373.     2.05787    4.80(7)      212.8    4.598     4.852
  99403.     2.05848    4.87(7)      208.1    4.599     4.844
  99433.     2.05910    4.76(7)      215.2    4.600     4.848
  99463.     2.05972    4.73(7)      215.8    4.601     4.861
  99493.     2.06034    4.81(7)      210.9    4.601     4.883
  99522.     2.06095    4.92(7)      205.5    4.602     4.917
  99552.     2.06157    5.07(7)      203.0    4.603     4.970
  99582.     2.06219    5.15(7)      204.7    4.604     5.059
  99612.     2.06281    5.43(7)      194.6    4.605     5.220
  99642.     2.06343    5.73(7)      183.2    4.606     5.512
  99672.     2.06405    6.31(8)      165.7    4.607     6.031
  99702.     2.06467    7.04(8)      145.0    4.608     6.892
  99732.     2.06529    8.13(9)      116.6    4.609     8.204
  99762.     2.06591    9.59(10)     93.1     4.610    10.005
  99792.     2.06653   11.53(12)     69.9     4.611    12.203
  99821.     2.06715   13.58(13)     56.1     4.612    14.523
  99851.     2.06777   15.55(15)     45.7     4.613    16.511
  99881.     2.06839   16.77(16)     40.2     4.614    17.635
  99911.     2.06901   17.07(16)     39.1     4.615    17.558
  99941.     2.06963   15.80(15)     43.6     4.616    16.350
  99971.     2.07025   13.86(14)     51.7     4.617    14.404
  100001.    2.07087   11.85(13)     63.5     4.618    12.196
  100031.    2.07149   10.11(11)     77.6     4.618    10.117
  100061.    2.07211    8.43(10)     97.0     4.619     8.403
  100091.    2.07274    7.34(9)      115.0    4.620     7.128
  100121.    2.07336    6.54(9)      131.4    4.621     6.257
  100151.    2.07398    5.86(8)      149.1    4.622     5.700
  100181.    2.07460    5.37(8)      170.0    4.623     5.361
  100211.    2.07522    5.22(8)      172.7    4.624     5.159
  100242.    2.07585    5.09(8)      176.2    4.625     5.040
  100272.    2.07647    5.07(8)      176.0    4.626     4.971
  100302.    2.07709    5.10(8)      173.4    4.627     4.932
  100332.    2.07772    4.92(7)      181.7    4.628     4.912
  100362.    2.07834    4.97(7)      178.2    4.629     4.906
  100392.    2.07896    4.80(7)      185.7    4.630     4.907
  100422.    2.07959    4.90(7)      178.5    4.631     4.911
  100452.    2.08021    5.06(8)      175.4    4.632     4.912
  100482.    2.08084    4.91(7)      180.0    4.633     4.904
  100512.    2.08146    4.96(8)      175.4    4.634     4.890
  100543.    2.08208    4.81(7)      182.4    4.635     4.872
  100573.    2.08271    4.91(8)      176.3    4.636     4.858
  100603.    2.08333    4.94(8)      173.1    4.636     4.855
  100633.    2.08396    5.05(8)      167.7    4.637     4.871
  100663.    2.08458    4.94(8)      170.6    4.638     4.916
  100694.    2.08521    4.91(8)      172.0    4.639     4.998
  100724.    2.08584    5.20(8)      160.8    4.640     5.128
  100754.    2.08646    5.25(8)      155.8    4.641     5.303
  100784.    2.08709    5.45(8)      146.2    4.642     5.508
  100814.    2.08771    5.65(8)      144.4    4.643     5.710
  100845.    2.08834    5.82(9)      136.2    4.644     5.861
  100875.    2.08897    5.94(9)      131.8    4.645     5.910
  100905.    2.08959    5.89(9)      131.9    4.646     5.843
  100935.    2.09022    5.81(9)      133.4    4.647     5.687
  100966.    2.09085    5.39(8)      146.6    4.648     5.488
  100996.    2.09147    5.25(8)      151.0    4.649     5.289
  101026.    2.09210    5.09(8)      156.2    4.650     5.116
  101057.    2.09273    4.92(8)      161.5    4.651     4.981
  101087.    2.09336    5.01(8)      155.0    4.652     4.885
  101117.    2.09399    4.88(8)      161.1    4.652     4.820
  101148.    2.09461    4.96(8)      157.4    4.653     4.778
  101178.    2.09524    4.90(8)      159.8    4.654     4.752
  101208.    2.09587    4.88(8)      158.1    4.655     4.736
  101239.    2.09650    4.85(8)      163.8    4.656     4.725
  101269.    2.09713    4.85(8)      165.9    4.657     4.717
  101299.    2.09776    4.92(8)      165.0    4.658     4.712
  101330.    2.09839    4.86(8)      172.3    4.659     4.707
  101360.    2.09902    4.87(8)      172.7    4.660     4.704
  101391.    2.09965    4.85(7)      178.2    4.661     4.702
  101421.    2.10028    4.90(7)      180.7    4.662     4.700
  101451.    2.10091    4.79(7)      186.7    4.663     4.698
  101482.    2.10154    4.83(7)      187.1    4.664     4.697
  101512.    2.10217    4.87(7)      182.6    4.665     4.695
  101543.    2.10280    4.81(7)      186.1    4.665     4.695
  101573.    2.10343    4.83(7)      188.8    4.666     4.694
  101604.    2.10406    4.79(7)      189.3    4.667     4.694
  101634.    2.10469    4.75(7)      192.1    4.668     4.693
  101665.    2.10532    4.86(7)      187.7    4.669     4.693
  101695.    2.10596    4.79(7)      189.4    4.670     4.693
  101726.    2.10659    4.75(7)      190.5    4.671     4.693
  101756.    2.10722    4.73(7)      195.2    4.672     4.693
  101787.    2.10785    4.71(7)      195.3    4.673     4.693
  101817.    2.10848    4.71(7)      193.2    4.674     4.693
  101848.    2.10912    4.76(7)      190.6    4.675     4.693
  101878.    2.10975    4.68(7)      194.8    4.675     4.692
  101909.    2.11038    4.80(7)      184.2    4.676     4.693
  101940.    2.11102    4.68(7)      191.7    4.677     4.693
  101970.    2.11165    4.69(7)      186.6    4.678     4.694
  102001.    2.11228    4.70(7)      182.8    4.679     4.694
  102031.    2.11292    4.62(7)      186.7    4.680     4.695
  102062.    2.11355    4.72(8)      175.3    4.681     4.695
  102093.    2.11419    4.71(8)      176.8    4.682     4.696
  102123.    2.11482    4.65(8)      175.9    4.683     4.696
  102154.    2.11545    4.61(8)      176.4    4.683     4.697
  102184.    2.11609    4.59(8)      173.2    4.684     4.698
  102215.    2.11672    4.65(8)      166.2    4.685     4.698
  102246.    2.11736    4.64(8)      165.5    4.686     4.699
  102276.    2.11799    4.51(8)      169.0    4.687     4.700
  102307.    2.11863    4.53(8)      166.3    4.688     4.701
  102338.    2.11927    4.58(8)      159.1    4.689     4.702
  102369.    2.11990    4.56(8)      158.5    4.690     4.702
  102399.    2.12054    4.58(8)      154.3    4.690     4.703
  102430.    2.12117    4.47(8)      157.5    4.691     4.705
  102461.    2.12181    4.51(8)      151.2    4.692     4.706
  102491.    2.12245    4.52(8)      149.5    4.693     4.707
  102522.    2.12308    4.50(8)      146.9    4.694     4.708
  102553.    2.12372    4.46(8)      147.0    4.695     4.710
  102584.    2.12436    4.51(8)      143.3    4.696     4.712
  102614.    2.12499    4.62(9)      135.7    4.697     4.715
  102645.    2.12563    4.50(8)      139.8    4.697     4.720
  102676.    2.12627    4.54(9)      136.2    4.698     4.727
  102707.    2.12691    4.50(9)      137.3    4.699     4.738
  102738.    2.12755    4.50(9)      136.3    4.700     4.754
  102768.    2.12818    4.55(9)      130.8    4.701     4.778
  102799.    2.12882    4.63(9)      127.7    4.702     4.808
  102830.    2.12946    4.64(9)      125.4    4.702     4.844
  102861.    2.13010    4.65(9)      125.2    4.703     4.880
  102892.    2.13074    4.65(9)      125.8    4.704     4.910
  102923.    2.13138    4.77(9)      119.4    4.705     4.926
  102954.    2.13202    4.78(9)      120.3    4.706     4.923
  102985.    2.13266    4.91(9)      113.9    4.707     4.902
  103015.    2.13330    4.80(9)      119.5    4.707     4.870
  103046.    2.13394    4.94(9)      113.2    4.708     4.836
  103077.    2.13458    4.99(9)      111.2    4.709     4.805
  103108.    2.13522    5.06(10)     109.0    4.710     4.779
  103139.    2.13586    5.18(10)     103.6    4.711     4.761
  103170.    2.13650    5.02(10)     108.3    4.711     4.748
  103201.    2.13714    4.93(9)      112.4    4.712     4.740
  103232.    2.13778    4.74(9)      120.0    4.713     4.736
  103263.    2.13842    4.67(9)      122.4    4.714     4.734
  103294.    2.13907    4.62(9)      123.0    4.715     4.733
  103325.    2.13971    4.59(9)      125.0    4.715     4.734
  103356.    2.14035    4.51(9)      129.3    4.716     4.736
  103387.    2.14099    4.62(9)      124.1    4.717     4.739
  103418.    2.14163    4.53(9)      128.0    4.718     4.746
  103449.    2.14228    4.40(9)      135.1    4.719     4.756
  103480.    2.14292    4.57(9)      126.6    4.719     4.771
  103511.    2.14356    4.57(9)      126.9    4.720     4.791
  103542.    2.14421    4.58(9)      126.5    4.721     4.814
  103573.    2.14485    4.64(9)      124.5    4.722     4.838
  103604.    2.14549    4.67(9)      122.2    4.722     4.856
  103635.    2.14614    4.69(9)      121.2    4.723     4.864
  103666.    2.14678    4.60(9)      124.6    4.724     4.855
  103697.    2.14743    4.60(9)      125.1    4.725     4.839
  103729.    2.14807    4.59(9)      125.2    4.726     4.819
  103760.    2.14871    4.68(9)      119.9    4.726     4.797
  103791.    2.14936    4.59(9)      122.1    4.727     4.779
  103822.    2.15000    4.63(9)      122.1    4.728     4.765
  103853.    2.15065    4.62(9)      122.2    4.728     4.754
  103884.    2.15129    4.65(9)      120.4    4.729     4.748
  103915.    2.15194    4.59(9)      124.1    4.730     4.744
  103947.    2.15258    4.43(9)      129.1    4.731     4.742
  103978.    2.15323    4.69(9)      118.8    4.731     4.741
  104009.    2.15388    4.56(9)      125.1    4.732     4.741
  104040.    2.15452    4.56(9)      123.4    4.733     4.741
  104071.    2.15517    4.39(9)      131.7    4.734     4.742
  104103.    2.15582    4.49(9)      125.7    4.734     4.743
  104134.    2.15646    4.72(9)      117.5    4.735     4.744
  104165.    2.15711    4.63(9)      121.8    4.736     4.745
  104196.    2.15776    4.68(9)      119.0    4.736     4.747
  104228.    2.15841    4.66(9)      121.4    4.737     4.749
  104259.    2.15905    4.62(9)      123.5    4.738     4.753
  104290.    2.15970    4.74(9)      117.0    4.738     4.759
  104321.    2.16035    4.58(9)      127.0    4.739     4.769
  104353.    2.16100    4.66(9)      122.7    4.740     4.785
  104384.    2.16164    4.73(9)      122.6    4.740     4.807
  104415.    2.16229    4.80(9)      120.4    4.741     4.835
  104447.    2.16294    4.88(9)      120.7    4.742     4.868
  104478.    2.16359    4.82(9)      123.2    4.742     4.901
  104509.    2.16424    4.88(9)      122.9    4.743     4.925
  104541.    2.16489    4.81(9)      126.4    4.744     4.933
  104572.    2.16554    4.82(9)      129.5    4.744     4.923
  104603.    2.16619    4.83(9)      129.7    4.745     4.899
  104635.    2.16684    4.73(9)      137.1    4.746     4.869
  104666.    2.16749    4.89(9)      131.9    4.746     4.839
  104698.    2.16814    4.69(8)      145.2    4.747     4.813
  104729.    2.16879    4.81(8)      140.2    4.748     4.793
  104760.    2.16944    4.68(8)      151.6    4.748     4.779
  104792.    2.17009    4.67(8)      152.8    4.749     4.770
  104823.    2.17074    4.69(8)      154.2    4.749     4.765
  104855.    2.17139    4.75(8)      154.1    4.750     4.761
  104886.    2.17205    4.71(8)      156.8    4.751     4.761
  104918.    2.17270    4.57(8)      166.5    4.751     4.760
  104949.    2.17335    4.70(8)      162.2    4.752     4.760
  104981.    2.17400    4.66(8)      169.8    4.752     4.760
  105012.    2.17465    4.72(8)      168.6    4.753     4.760
  105044.    2.17531    4.64(8)      176.9    4.754     4.760
  105075.    2.17596    4.74(8)      172.1    4.754     4.760
  105107.    2.17661    4.74(8)      175.2    4.755     4.760
  105138.    2.17726    4.78(8)      170.0    4.755     4.761
  105170.    2.17792    4.62(7)      178.5    4.756     4.761
  105201.    2.17857    4.67(7)      178.2    4.756     4.761
  105233.    2.17923    4.78(8)      174.6    4.757     4.762
  105264.    2.17988    4.77(8)      175.0    4.758     4.762
  105296.    2.18053    4.72(7)      184.3    4.758     4.763
  105328.    2.18119    4.75(7)      181.5    4.759     4.763
  105359.    2.18184    4.81(8)      175.1    4.759     4.764
  105391.    2.18250    4.86(8)      170.0    4.760     4.764
  105422.    2.18315    4.72(8)      175.5    4.760     4.764
  105454.    2.18381    4.61(7)      186.6    4.761     4.765
  105486.    2.18446    4.75(8)      176.2    4.761     4.765
  105517.    2.18512    4.76(8)      175.7    4.762     4.766
  105549.    2.18577    4.74(8)      176.6    4.762     4.767
  105581.    2.18643    4.74(8)      177.4    4.763     4.767
  105612.    2.18708    4.67(8)      177.2    4.763     4.768
  105644.    2.18774    4.68(7)      178.5    4.764     4.768
  105676.    2.18840    4.66(8)      175.1    4.764     4.769
  105707.    2.18905    4.69(8)      171.8    4.765     4.769
  105739.    2.18971    4.71(8)      169.3    4.765     4.770
  105771.    2.19037    4.65(8)      174.2    4.766     4.770
  105803.    2.19103    4.80(8)      161.0    4.766     4.771
  105834.    2.19168    4.72(8)      170.0    4.767     4.771
  105866.    2.19234    4.70(8)      168.1    4.767     4.772
  105898.    2.19300    4.81(8)      166.6    4.768     4.772
  105930.    2.19366    4.68(8)      168.4    4.768     4.773
  105961.    2.19431    4.78(8)      165.0    4.769     4.773
  105993.    2.19497    4.78(8)      163.7    4.769     4.774
  106025.    2.19563    4.79(8)      162.2    4.769     4.775
  106057.    2.19629    4.58(8)      176.2    4.770     4.775
  106089.    2.19695    4.59(8)      175.9    4.770     4.776
  106120.    2.19761    4.75(8)      168.9    4.771     4.776
  106152.    2.19827    4.80(8)      164.3    4.771     4.777
  106184.    2.19893    4.75(8)      167.5    4.771     4.778
  106216.    2.19959    4.68(8)      173.0    4.772     4.778
  106248.    2.20025    4.58(7)      179.6    4.772     4.779
  106280.    2.20091    4.71(8)      169.9    4.773     4.780
  106312.    2.20157    4.81(8)      168.0    4.773     4.780
  106343.    2.20223    4.80(8)      170.8    4.773     4.781
  106375.    2.20289    4.71(8)      171.8    4.774     4.782
  106407.    2.20355    4.68(7)      178.8    4.774     4.783
  106439.    2.20421    4.68(7)      178.3    4.775     4.785
  106471.    2.20487    4.58(7)      184.9    4.775     4.788
  106503.    2.20553    4.68(7)      180.6    4.775     4.791
  106535.    2.20620    4.88(8)      167.4    4.776     4.795
  106567.    2.20686    4.79(8)      171.0    4.776     4.800
  106599.    2.20752    4.74(8)      174.2    4.776     4.806
  106631.    2.20818    4.81(8)      168.9    4.777     4.810
  106663.    2.20884    4.69(7)      179.5    4.777     4.813
  106695.    2.20951    4.82(8)      171.2    4.777     4.836
  106727.    2.21017    4.81(8)      170.1    4.778     4.835
  106759.    2.21083    4.75(8)      171.5    4.778     4.833
  106791.    2.21150    4.87(8)      163.3    4.778     4.830
  106823.    2.21216    4.83(8)      165.4    4.778     4.828
  106855.    2.21282    4.81(8)      169.3    4.779     4.827
  106887.    2.21349    4.75(8)      171.4    4.779     4.827
  106919.    2.21415    4.69(8)      172.8    4.779     4.827
  106951.    2.21482    4.69(8)      171.0    4.780     4.829
  106983.    2.21548    4.75(8)      165.9    4.780     4.831
  107015.    2.21615    4.69(8)      171.7    4.780     4.833
  107047.    2.21681    4.77(8)      166.7    4.780     4.836
  107080.    2.21748    4.81(8)      162.6    4.781     4.839
  107112.    2.21814    4.75(8)      162.9    4.781     4.842
  107144.    2.21881    4.75(8)      165.2    4.781     4.845
  107176.    2.21947    4.77(8)      160.4    4.781     4.849
  107208.    2.22014    4.69(8)      163.9    4.782     4.853
  107240.    2.22080    4.82(8)      156.6    4.782     4.858
  107273.    2.22147    4.85(8)      155.5    4.782     4.863
  107305.    2.22214    4.85(8)      157.3    4.782     4.869
  107337.    2.22280    4.78(8)      156.3    4.783     4.875
  107369.    2.22347    4.81(8)      158.2    4.783     4.882
  107401.    2.22414    4.84(8)      155.7    4.783     4.890
  107434.    2.22481    4.79(8)      158.1    4.783     4.899
  107466.    2.22547    4.76(8)      159.5    4.783     4.909
  107498.    2.22614    4.92(8)      152.3    4.783     4.920
  107530.    2.22681    4.83(8)      155.8    4.784     4.934
  107562.    2.22748    4.87(8)      157.0    4.784     4.950
  107595.    2.22815    4.90(8)      156.1    4.784     4.969
  107627.    2.22881    4.92(8)      154.1    4.784     4.993
  107659.    2.22948    5.07(8)      147.2    4.784     5.027
  107692.    2.23015    5.18(8)      144.3    4.784     5.076
  107724.    2.23082    5.21(8)      147.0    4.785     5.155
  107756.    2.23149    5.10(8)      150.5    4.785     5.282
  107789.    2.23216    5.34(8)      142.5    4.785     5.485
  107821.    2.23283    5.59(9)      135.0    4.785     5.790
  107853.    2.23350    6.02(9)      125.2    4.785     6.213
  107886.    2.23417    6.58(9)      113.1    4.785     6.747
  107918.    2.23484    7.23(10)     101.2    4.785     7.340
  107950.    2.23551    7.65(10)     95.4     4.785     7.892
  107983.    2.23618    8.24(11)     84.2     4.786     8.264
  108015.    2.23685    8.51(11)     82.0     4.786     8.349
  108048.    2.23752    8.28(11)     86.3     4.786     8.145
  108080.    2.23819    7.92(11)     89.1     4.786     7.743
  108112.    2.23887    7.47(10)     97.8     4.786     7.271
  108145.    2.23954    7.04(10)     103.6    4.786     6.846
  108177.    2.24021    6.72(10)     107.6    4.786     6.560
  108210.    2.24088    6.61(9)      111.7    4.786     6.496
  108242.    2.24155    6.93(10)     104.5    4.786     6.754
  108275.    2.24223    7.79(11)     89.2     4.786     7.472
  108307.    2.24290    9.04(12)     74.6     4.786     8.825
  108340.    2.24357   11.07(13)     57.8     4.786    10.972
  108372.    2.24425   13.92(15)     42.1     4.786    13.969
  108405.    2.24492   17.38(18)     30.41    4.786    17.647
  108437.    2.24559   20.90(21)     23.17    4.786    21.539
  108470.    2.24627   24.41(24)     17.86    4.786    24.878
  108502.    2.24694   26.05(25)     16.03    4.786    26.761
  108535.    2.24761   26.93(26)     14.91    4.786    26.605
  108567.    2.24829   26.04(25)     15.39    4.786    24.526
  108600.    2.24896   22.61(23)     18.88    4.786    21.196
  108632.    2.24964   18.37(20)     25.35    4.786    17.433
  108665.    2.25031   13.91(16)     37.9     4.786    13.906
  108698.    2.25099   10.87(14)     52.7     4.786    11.011
  108730.    2.25166    8.47(12)     73.6     4.786     8.870
  108763.    2.25234    7.13(10)     91.8     4.786     7.421
  108796.    2.25302    6.23(10)     107.8    4.786     6.503
  108828.    2.25369    5.79(9)      116.1    4.786     5.948
  108861.    2.25437    5.48(9)      125.8    4.786     5.618
  108893.    2.25504    5.35(9)      128.4    4.786     5.419
  108926.    2.25572    5.10(9)      135.6    4.786     5.295
  108959.    2.25640    5.10(9)      134.8    4.786     5.211
  108992.    2.25707    5.06(9)      136.8    4.786     5.150
  109024.    2.25775    4.97(8)      142.2    4.786     5.104
  109057.    2.25843    4.96(8)      140.4    4.786     5.067
  109090.    2.25911    4.96(8)      143.6    4.785     5.037
  109122.    2.25978    5.08(9)      135.9    4.785     5.011
  109155.    2.26046    4.94(8)      141.8    4.785     4.990
  109188.    2.26114    4.91(8)      143.7    4.785     4.971
  109221.    2.26182    4.93(8)      142.6    4.785     4.955
  109253.    2.26250    4.98(8)      140.4    4.785     4.941
  109286.    2.26318    4.99(8)      143.1    4.785     4.928
  109319.    2.26386    5.02(8)      142.3    4.785     4.917
  109352.    2.26454    4.84(8)      151.3    4.784     4.908
  109385.    2.26521    4.80(8)      155.5    4.784     4.899
  109417.    2.26589    4.81(8)      157.2    4.784     4.891
  109450.    2.26657    4.80(8)      156.0    4.784     4.884
  109483.    2.26725    4.90(8)      151.2    4.784     4.878
  109516.    2.26793    4.89(8)      150.0    4.784     4.872
  109549.    2.26862    4.86(8)      149.1    4.784     4.867
  109582.    2.26930    4.83(8)      152.9    4.783     4.862
  109614.    2.26998    4.86(8)      152.1    4.783     4.857
  109647.    2.27066    4.82(8)      152.4    4.783     4.853
  109680.    2.27134    4.94(8)      146.1    4.783     4.850
  109713.    2.27202    4.76(8)      156.2    4.783     4.846
  109746.    2.27270    4.85(8)      150.5    4.782     4.843
  109779.    2.27338    4.80(8)      154.3    4.782     4.840
  109812.    2.27407    4.76(8)      152.9    4.782     4.837
  109845.    2.27475    4.82(8)      148.0    4.782     4.835
  109878.    2.27543    4.82(8)      150.4    4.782     4.833
  109911.    2.27611    4.77(8)      151.7    4.781     4.831
  109944.    2.27680    4.72(8)      152.8    4.781     4.829
  109977.    2.27748    4.57(8)      159.4    4.781     4.827
  110010.    2.27816    4.79(8)      149.8    4.781     4.825
  110043.    2.27885    4.87(8)      142.9    4.780     4.823
  110076.    2.27953    4.80(8)      145.3    4.780     4.822
  110109.    2.28021    4.75(8)      145.8    4.780     4.821
  110142.    2.28090    4.70(8)      150.0    4.780     4.819
  110175.    2.28158    4.85(8)      141.9    4.779     4.818
  110208.    2.28227    4.99(9)      134.1    4.779     4.817
  110241.    2.28295    4.80(8)      139.9    4.779     4.817
  110274.    2.28364    4.74(8)      143.9    4.779     4.816
  110307.    2.28432    4.71(8)      145.9    4.778     4.815
  110340.    2.28501    4.70(8)      144.6    4.778     4.815
  110373.    2.28569    4.84(8)      138.5    4.778     4.815
  110406.    2.28638    4.83(8)      141.0    4.777     4.815
  110440.    2.28707    4.77(8)      141.1    4.777     4.816
  110473.    2.28775    4.79(9)      137.6    4.777     4.816
  110506.    2.28844    4.78(8)      141.5    4.777     4.818
  110539.    2.28912    4.71(8)      144.9    4.776     4.820
  110572.    2.28981    4.90(8)      138.5    4.776     4.825
  110605.    2.29050    4.85(8)      142.1    4.776     4.833
  110638.    2.29119    4.83(8)      143.4    4.775     4.847
  110672.    2.29187    4.88(8)      138.7    4.775     4.871
  110705.    2.29256    4.99(9)      137.2    4.775     4.908
  110738.    2.29325    5.00(8)      139.1    4.774     4.962
  110771.    2.29394    5.12(9)      135.3    4.774     5.032
  110805.    2.29463    5.18(9)      131.4    4.774     5.112
  110838.    2.29531    5.35(9)      125.3    4.773     5.189
  110871.    2.29600    5.35(9)      127.5    4.773     5.242
  110904.    2.29669    5.22(9)      132.9    4.773     5.255
  110938.    2.29738    5.21(9)      132.6    4.772     5.224
  110971.    2.29807    5.22(9)      129.0    4.772     5.160
  111004.    2.29876    5.16(9)      131.0    4.771     5.083
  111037.    2.29945    5.17(9)      131.1    4.771     5.007
  111071.    2.30014    4.95(8)      141.4    4.771     4.944
  111104.    2.30083    4.95(8)      141.2    4.770     4.884
  111137.    2.30152    4.92(8)      141.2    4.770     4.850
  111171.    2.30221    5.05(9)      132.4    4.770     4.829
  111204.    2.30290    4.95(9)      136.0    4.769     4.816
  111237.    2.30359    4.99(9)      134.0    4.769     4.808
  111271.    2.30428    4.80(8)      142.0    4.768     4.804
  111304.    2.30497    4.87(8)      138.8    4.768     4.802
  111338.    2.30567    4.91(9)      136.6    4.768     4.801
  111371.    2.30636    4.85(8)      138.8    4.767     4.801
  111404.    2.30705    4.95(9)      134.7    4.767     4.802
  111438.    2.30774    4.93(9)      132.5    4.766     4.804
  111471.    2.30843    4.99(9)      131.1    4.766     4.807
  111505.    2.30913    4.89(9)      131.4    4.765     4.812
  111538.    2.30982    4.91(9)      132.9    4.765     4.818
  111572.    2.31051    4.93(9)      130.5    4.765     4.829
  111605.    2.31121    5.06(9)      123.6    4.764     4.847
  111639.    2.31190    5.04(9)      124.1    4.764     4.878
  111672.    2.31259    5.02(9)      125.9    4.763     4.931
  111706.    2.31329    5.16(9)      121.8    4.763     5.018
  111739.    2.31398    5.20(9)      119.3    4.762     5.147
  111773.    2.31468    5.49(9)      111.1    4.762     5.324
  111806.    2.31537    5.77(10)     102.7    4.762     5.539
  111840.    2.31606    5.87(10)     102.0    4.761     5.766
  111873.    2.31676    6.19(10)     93.8     4.761     5.958
  111907.    2.31745    6.33(11)     89.9     4.760     6.056
  111940.    2.31815    6.20(10)     95.5     4.760     6.028
  111974.    2.31885    6.18(10)     94.8     4.759     5.888
  112007.    2.31954    6.02(10)     98.0     4.759     5.684
  112041.    2.32024    5.80(10)     102.9    4.758     5.465
  112075.    2.32093    5.59(10)     107.6    4.758     5.268
  112108.    2.32163    5.46(9)      111.5    4.757     5.110
  112142.    2.32233    5.08(9)      123.4    4.757     4.995
  112176.    2.32302    5.08(9)      121.2    4.757     4.918
  112209.    2.32372    4.80(9)      132.8    4.756     4.868
  112243.    2.32442    4.87(9)      132.0    4.756     4.837
  112277.    2.32512    4.99(9)      128.3    4.755     4.817
  112310.    2.32581    4.93(9)      132.7    4.755     4.804
  112344.    2.32651    4.99(9)      128.9    4.754     4.795
  112378.    2.32721    4.92(9)      129.3    4.754     4.789
  112411.    2.32791    5.03(9)      127.3    4.753     4.784
  112445.    2.32861    5.02(9)      130.3    4.753     4.780
  112479.    2.32930    5.00(9)      132.6    4.752     4.776
  112513.    2.33000    5.03(9)      130.8    4.752     4.773
  112546.    2.33070    5.17(9)      127.2    4.751     4.771
  112580.    2.33140    5.48(9)      117.3    4.751     4.768
  112614.    2.33210    5.26(9)      122.8    4.750     4.766
  112648.    2.33280    5.03(9)      132.8    4.750     4.765
  112681.    2.33350    4.97(9)      134.4    4.749     4.763
  112715.    2.33420    4.90(9)      136.6    4.749     4.761
  112749.    2.33490    4.82(8)      140.4    4.748     4.760
  112783.    2.33560    4.77(8)      140.0    4.748     4.759
  112817.    2.33630    4.83(8)      138.9    4.747     4.757
  112851.    2.33700    4.79(9)      136.8    4.747     4.756
  112884.    2.33770    4.82(9)      137.0    4.746     4.755
  112918.    2.33841    4.71(8)      140.7    4.746     4.754
  112952.    2.33911    4.59(8)      146.5    4.745     4.753
  112986.    2.33981    4.73(8)      140.1    4.745     4.752
  113020.    2.34051    4.70(8)      141.5    4.744     4.752
  113054.    2.34121    4.79(9)      134.1    4.744     4.751
  113088.    2.34192    4.76(9)      134.9    4.743     4.750
  113122.    2.34262    4.73(9)      133.7    4.743     4.749
  113156.    2.34332    4.85(9)      128.4    4.742     4.748
  113190.    2.34402    4.74(9)      136.3    4.742     4.748
  113224.    2.34473    4.88(9)      130.2    4.741     4.747
  113258.    2.34543    4.90(9)      128.6    4.741     4.746
  113292.    2.34614    4.81(9)      130.9    4.740     4.745
  113325.    2.34684    4.73(9)      132.1    4.740     4.745
  113359.    2.34754    4.63(9)      134.5    4.739     4.744
  113394.    2.34825    4.77(9)      130.8    4.739     4.743
  113428.    2.34895    4.80(9)      130.2    4.738     4.743
  113462.    2.34966    4.61(8)      141.3    4.738     4.742
  113496.    2.35036    4.74(9)      130.3    4.737     4.742
  113530.    2.35107    4.71(9)      133.8    4.737     4.741
  113564.    2.35177    4.62(9)      137.9    4.736     4.740
  113598.    2.35248    4.72(9)      134.7    4.735     4.740
  113632.    2.35318    4.70(9)      137.2    4.735     4.739
  113666.    2.35389    4.73(9)      135.8    4.734     4.739
  113700.    2.35460    4.86(9)      132.4    4.734     4.738
  113734.    2.35530    4.69(9)      136.2    4.733     4.738
  113768.    2.35601    4.79(9)      131.6    4.733     4.738
  113802.    2.35672    4.68(8)      139.1    4.732     4.737
  113837.    2.35742    4.74(9)      134.9    4.732     4.737
  113871.    2.35813    4.85(9)      134.4    4.731     4.737
  113905.    2.35884    4.85(9)      134.6    4.731     4.736
  113939.    2.35955    4.83(9)      134.3    4.730     4.735
  113973.    2.36025    4.85(9)      134.9    4.730     4.735
  114007.    2.36096    4.73(8)      142.6    4.729     4.735
  114042.    2.36167    4.66(8)      142.2    4.729     4.734
  114076.    2.36238    4.58(8)      146.2    4.728     4.734
  114110.    2.36309    4.58(8)      150.2    4.728     4.733
  114144.    2.36380    4.77(9)      137.3    4.727     4.733
  114179.    2.36451    4.75(9)      137.2    4.727     4.733
  114213.    2.36522    4.92(9)      127.8    4.726     4.733
  114247.    2.36593    4.73(9)      136.3    4.726     4.732
  114281.    2.36664    4.80(9)      135.8    4.725     4.732
  114316.    2.36735    4.69(8)      140.2    4.725     4.733
  114350.    2.36806    4.98(9)      128.4    4.724     4.733
  114384.    2.36877    4.72(9)      137.1    4.724     4.733
  114418.    2.36948    4.58(8)      143.4    4.723     4.733
  114453.    2.37019    4.66(8)      139.2    4.723     4.733
  114487.    2.37090    4.68(8)      138.5    4.722     4.733
  114521.    2.37161    4.75(9)      132.9    4.722     4.733
  114556.    2.37232    4.80(9)      130.9    4.721     4.734
  114590.    2.37303    4.74(9)      131.8    4.721     4.734
  114625.    2.37375    4.85(9)      126.8    4.720     4.735
  114659.    2.37446    4.70(9)      134.4    4.720     4.735
  114693.    2.37517    4.82(9)      126.4    4.719     4.736
  114728.    2.37588    4.75(9)      128.8    4.719     4.737
  114762.    2.37660    4.80(9)      126.1    4.718     4.739
  114797.    2.37731    4.82(9)      123.4    4.718     4.741
  114831.    2.37802    4.73(9)      125.7    4.717     4.744
  114866.    2.37874    4.74(9)      129.7    4.717     4.748
  114900.    2.37945    4.88(9)      119.4    4.717     4.755
  114934.    2.38016    4.89(9)      120.0    4.716     4.766
  114969.    2.38088    4.86(9)      122.3    4.716     4.784
  115003.    2.38159    4.95(9)      118.3    4.715     4.817
  115038.    2.38231    4.98(9)      118.9    4.715     4.868
  115072.    2.38302    5.07(9)      116.6    4.714     4.944
  115107.    2.38374    5.28(9)      112.1    4.714     5.044
  115141.    2.38445    5.05(9)      121.3    4.713     5.163
  115176.    2.38517    5.33(9)      112.2    4.713     5.283
  115211.    2.38588    5.52(10)     110.7    4.712     5.375
  115245.    2.38660    5.69(10)     104.0    4.712     5.412
  115280.    2.38732    5.77(10)     101.2    4.711     5.379
  115314.    2.38803    5.40(9)      113.0    4.711     5.293
  115349.    2.38875    5.30(9)      116.8    4.711     5.179
  115384.    2.38947    5.23(9)      118.0    4.710     5.063
  115418.    2.39018    4.95(9)      125.4    4.710     4.963
  115453.    2.39090    4.97(9)      125.4    4.709     4.885
  115487.    2.39162    4.73(9)      134.1    4.709     4.830
  115522.    2.39233    4.72(9)      135.8    4.708     4.795
  115557.    2.39305    4.72(9)      134.8    4.708     4.773
  115591.    2.39377    4.65(8)      140.9    4.707     4.761
  115626.    2.39449    4.65(8)      139.7    4.707     4.756
  115661.    2.39521    4.73(9)      133.1    4.707     4.754
  115695.    2.39593    4.79(9)      131.6    4.706     4.754
  115730.    2.39664    4.75(9)      134.4    4.706     4.754
  115765.    2.39736    4.65(9)      135.9    4.705     4.753
  115800.    2.39808    4.76(9)      134.9    4.705     4.750
  115834.    2.39880    4.57(8)      142.7    4.705     4.746
  115869.    2.39952    4.67(8)      138.5    4.704     4.741
  115904.    2.40024    4.73(9)      132.8    4.704     4.736
  115939.    2.40096    4.63(9)      135.3    4.703     4.732
  115973.    2.40168    4.71(9)      133.2    4.703     4.729
  116008.    2.40240    4.72(9)      131.7    4.702     4.727
  116043.    2.40312    4.71(9)      130.2    4.702     4.726
  116078.    2.40385    4.66(9)      131.9    4.702     4.725
  116113.    2.40457    4.61(9)      136.2    4.701     4.725
  116147.    2.40529    4.55(9)      137.8    4.701     4.725
  116182.    2.40601    4.62(9)      133.1    4.700     4.725
  116217.    2.40673    4.58(9)      134.8    4.700     4.725
  116252.    2.40745    4.72(9)      126.9    4.700     4.726
  116287.    2.40818    4.60(9)      131.3    4.699     4.727
  116322.    2.40890    4.66(9)      127.8    4.699     4.729
  116357.    2.40962    4.72(9)      130.2    4.698     4.730
  116392.    2.41034    4.67(9)      127.9    4.698     4.732
  116426.    2.41107    4.64(9)      130.5    4.698     4.735
  116461.    2.41179    4.63(9)      130.2    4.697     4.738
  116496.    2.41251    4.55(9)      132.4    4.697     4.742
  116531.    2.41324    4.60(9)      130.6    4.697     4.746
  116566.    2.41396    4.67(9)      127.2    4.696     4.752
  116601.    2.41469    4.76(9)      121.9    4.696     4.760
  116636.    2.41541    4.76(9)      125.2    4.695     4.772
  116671.    2.41614    4.71(9)      130.9    4.695     4.791
  116706.    2.41686    4.71(9)      130.3    4.695     4.822
  116741.    2.41759    4.57(9)      134.8    4.694     4.874
  116776.    2.41831    4.91(9)      122.2    4.694     4.959
  116811.    2.41904    4.99(9)      122.0    4.694     5.086
  116846.    2.41976    5.09(9)      119.1    4.693     5.263
  116881.    2.42049    5.26(9)      114.0    4.693     5.484
  116916.    2.42122    5.49(10)     110.3    4.693     5.724
  116952.    2.42194    5.91(10)     100.0    4.692     5.938
  116987.    2.42267    5.86(10)     101.1    4.692     6.065
  117022.    2.42340    6.02(10)     98.2     4.691     6.064
  117057.    2.42412    5.76(10)     104.9    4.691     5.942
  117092.    2.42485    5.63(10)     107.2    4.691     5.744
  117127.    2.42558    5.49(10)     109.0    4.690     5.527
  117162.    2.42631    5.28(9)      114.6    4.690     5.333
  117197.    2.42703    5.11(9)      117.7    4.690     5.186
  117232.    2.42776    5.09(9)      117.7    4.689     5.101
  117268.    2.42849    5.12(9)      119.0    4.689     5.084
  117303.    2.42922    5.14(9)      118.7    4.689     5.142
  117338.    2.42995    5.12(9)      119.7    4.688     5.287
  117373.    2.43068    5.32(9)      113.5    4.688     5.524
  117408.    2.43141    5.73(10)     101.4    4.688     5.848
  117444.    2.43214    6.15(10)     92.6     4.687     6.231
  117479.    2.43287    6.70(11)     83.1     4.687     6.611
  117514.    2.43359    7.01(11)     77.1     4.686     6.891
  117549.    2.43433    7.09(11)     77.6     4.686     6.977
  117585.    2.43506    6.95(11)     76.9     4.686     6.840
  117620.    2.43579    6.58(11)     82.4     4.685     6.537
  117655.    2.43652    6.11(11)     90.0     4.685     6.157
  117691.    2.43725    5.94(10)     91.0     4.685     5.782
  117726.    2.43798    5.44(10)     101.3    4.684     5.461
  117761.    2.43871    5.17(10)     107.2    4.684     5.215
  117796.    2.43944    5.01(10)     110.4    4.684     5.043
  117832.    2.44017    4.82(9)      117.6    4.683     4.929
  117867.    2.44091    4.80(9)      116.3    4.683     4.858
  117903.    2.44164    4.87(9)      113.5    4.682     4.814
  117938.    2.44237    4.67(9)      119.2    4.682     4.786
  117973.    2.44310    4.74(9)      115.9    4.682     4.767
  118009.    2.44384    4.82(9)      115.0    4.681     4.754
  118044.    2.44457    4.83(9)      111.2    4.681     4.744
  118079.    2.44530    4.79(9)      115.0    4.681     4.736
  118115.    2.44604    4.74(9)      116.0    4.680     4.729
  118150.    2.44677    4.69(9)      118.2    4.680     4.724
  118186.    2.44751    4.85(9)      112.4    4.679     4.719
  118221.    2.44824    4.71(9)      118.4    4.679     4.715
  118257.    2.44898    4.86(9)      114.1    4.679     4.711
  118292.    2.44971    4.86(9)      114.0    4.678     4.708
  118328.    2.45044    4.62(9)      124.9    4.678     4.705
  118363.    2.45118    4.71(9)      118.6    4.677     4.703
  118399.    2.45192    4.66(9)      123.5    4.677     4.700
  118434.    2.45265    4.74(9)      120.4    4.676     4.698
  118470.    2.45339    4.75(9)      117.0    4.676     4.696
  118505.    2.45412    4.68(9)      124.4    4.676     4.694
  118541.    2.45486    4.81(9)      120.0    4.675     4.693
  118576.    2.45560    4.75(9)      120.8    4.675     4.691
  118612.    2.45633    4.75(9)      122.5    4.674     4.690
  118648.    2.45707    4.71(9)      121.6    4.674     4.688
  118683.    2.45781    4.68(9)      123.3    4.673     4.687
  118719.    2.45854    4.67(9)      122.9    4.673     4.686
  118754.    2.45928    4.70(9)      118.8    4.672     4.684
  118790.    2.46002    4.62(9)      123.8    4.672     4.683
  118826.    2.46076    4.78(9)      120.1    4.671     4.682
  118861.    2.46150    4.71(9)      119.9    4.671     4.681
  118897.    2.46224    4.80(9)      117.1    4.670     4.680
  118933.    2.46297    4.65(9)      123.5    4.670     4.679
  118968.    2.46371    4.68(9)      119.8    4.669     4.678
  119004.    2.46445    4.64(9)      122.3    4.669     4.677
  119040.    2.46519    4.65(9)      123.1    4.668     4.676
  119075.    2.46593    4.61(9)      124.3    4.667     4.675
  119111.    2.46667    4.69(9)      119.2    4.667     4.674
  119147.    2.46741    4.70(9)      114.7    4.666     4.673
  119183.    2.46815    4.71(9)      116.0    4.666     4.672
  119218.    2.46889    4.68(9)      117.7    4.665     4.672
  119254.    2.46963    4.65(9)      116.5    4.664     4.671
  119290.    2.47037    4.97(10)     104.5    4.664     4.670
  119326.    2.47112    4.68(9)      113.2    4.663     4.669
  119361.    2.47186    4.67(9)      113.5    4.662     4.668
  119397.    2.47260    4.71(10)     110.4    4.662     4.667
  119433.    2.47334    4.74(10)     108.5    4.661     4.666
  119469.    2.47408    4.70(9)      115.2    4.660     4.665
  119505.    2.47482    4.70(9)      117.6    4.659     4.664
  119541.    2.47557    4.83(9)      111.5    4.659     4.663
  119576.    2.47631    4.60(9)      121.1    4.658     4.662
  119612.    2.47705    4.60(9)      123.1    4.657     4.662
  119648.    2.47780    4.70(10)     108.9    4.656     4.661
  119684.    2.47854    4.75(10)     105.6    4.655     4.660
  119720.    2.47928    4.67(10)     110.6    4.655     4.659
  119756.    2.48003    4.72(10)     106.3    4.654     4.658
  119792.    2.48077    4.66(10)     103.6    4.653     4.657
  119828.    2.48152    4.82(10)     99.3     4.652     4.656
  119864.    2.48226    4.76(10)     101.1    4.651     4.655
  119900.    2.48301    4.83(10)     99.8     4.650     4.654
  119936.    2.48375    4.87(10)     97.3     4.649     4.652
  119972.    2.48450    4.92(10)     96.1     4.648     4.651
  120008.    2.48524    4.62(10)     105.2    4.647     4.650
  120044.    2.48599    4.63(10)     105.2    4.646     4.649
  120080.    2.48673    4.58(10)     107.3    4.645     4.648
  120116.    2.48748    4.79(10)     98.6     4.644     4.647
  120152.    2.48823    4.72(10)     100.8    4.643     4.645
  120188.    2.48897    4.67(10)     102.2    4.642     4.644
  120224.    2.48972    4.74(10)     98.0     4.640     4.642
  120260.    2.49047    4.73(10)     100.8    4.639     4.641
  120296.    2.49121    4.77(10)     98.1     4.638     4.640
  120332.    2.49196    4.69(10)     102.3    4.637     4.638
  120368.    2.49271    4.59(10)     106.5    4.635     4.637
  120404.    2.49346    4.66(10)     100.4    4.634     4.636
  120440.    2.49420    4.63(10)     101.6    4.633     4.634
  120477.    2.49495    4.56(10)     102.5    4.631     4.633
  120513.    2.49570    4.60(10)     99.6     4.630     4.636
  120549.    2.49645    4.48(10)     103.2    4.629     4.635
  120585.    2.49720    4.71(10)     95.8     4.627     4.633
  120621.    2.49795    4.68(10)     98.0     4.626     4.632
  120657.    2.49870    4.49(10)     102.3    4.624     4.630
  120694.    2.49945    4.43(10)     103.6    4.622     4.629
  120730.    2.50020    4.48(10)     102.8    4.621     4.627
  120766.    2.50095    4.59(10)     98.8     4.619     4.626
  120802.    2.50170    4.57(10)     96.3     4.617     4.624
  120838.    2.50245    4.53(10)     97.7     4.616     4.621
  120875.    2.50320    4.59(10)     95.8     4.614     4.619
  120911.    2.50395    4.71(10)     90.7     4.612     4.618
  120947.    2.50470    4.63(10)     91.9     4.610     4.616
  120984.    2.50545    4.68(10)     93.0     4.608     4.614
  121020.    2.50621    4.59(10)     95.4     4.606     4.612
  121056.    2.50696    4.51(10)     93.6     4.604     4.611
  121092.    2.50771    4.58(10)     97.0     4.602     4.609
  121129.    2.50846    4.61(10)     92.3     4.600     4.607
  121165.    2.50921    4.59(10)     92.2     4.598     4.605
  121201.    2.50997    4.41(10)     98.8     4.596     4.603
  121238.    2.51072    4.59(10)     93.0     4.594     4.601
  121274.    2.51147    4.47(10)     96.0     4.591     4.599
  121311.    2.51223    4.53(10)     95.6     4.589     4.597
  121347.    2.51298    4.41(10)     100.0    4.587     4.594
  121383.    2.51374    4.63(10)     91.7     4.584     4.592
  121420.    2.51449    4.43(10)     99.5     4.582     4.590
  121456.    2.51524    4.55(10)     93.5     4.579     4.588
  121493.    2.51600    4.50(10)     97.2     4.577     4.585
  121529.    2.51675    4.55(10)     99.0     4.574     4.583
  121566.    2.51751    4.45(10)     102.1    4.571     4.580
  121602.    2.51826    4.68(10)     97.9     4.569     4.578
  121638.    2.51902    4.59(10)     103.1    4.566     4.575
  121675.    2.51978    4.61(10)     101.1    4.563     4.573
  121711.    2.52053    4.65(10)     99.2     4.560     4.570
  121748.    2.52129    4.55(10)     102.8    4.557     4.567
  121785.    2.52204    4.58(10)     99.0     4.554     4.565
  121821.    2.52280    4.41(10)     107.8    4.551     4.562
  121858.    2.52356    4.47(10)     107.4    4.547     4.559
  121894.    2.52431    4.54(10)     102.5    4.544     4.556
  121931.    2.52507    4.49(10)     103.2    4.541     4.553
  121967.    2.52583    4.30(10)     109.9    4.537     4.550
  122004.    2.52659    4.28(10)     110.0    4.534     4.547
  122041.    2.52735    4.57(10)     97.8     4.530     4.546
  122077.    2.52810    4.47(10)     103.9    4.527     4.543
  122114.    2.52886    4.33(10)     106.4    4.523     4.540
  122150.    2.52962    4.41(10)     100.7    4.519     4.537
  122187.    2.53038    4.60(10)     94.4     4.515     4.533
  122224.    2.53114    4.40(10)     100.6    4.511     4.530
  122260.    2.53190    4.45(10)     98.9     4.507     4.527
  122297.    2.53266    4.57(10)     92.5     4.503     4.524
  122334.    2.53342    4.41(10)     98.2     4.499     4.520
  122370.    2.53418    4.54(10)     94.0     4.494     4.517
  122407.    2.53494    4.38(10)     101.1    4.490     4.513
  122444.    2.53570    4.48(10)     92.4     4.485     4.510
  122481.    2.53646    4.51(10)     90.7     4.481     4.506
  122517.    2.53722    4.36(10)     97.2     4.476     4.503
  122554.    2.53798    4.38(10)     94.9     4.471     4.499
  122591.    2.53874    4.58(10)     91.1     4.467     4.496
  122628.    2.53951    4.44(10)     91.9     4.462     4.492
  122664.    2.54027    4.44(11)     90.1     4.457     4.489
  122701.    2.54103    4.54(11)     90.5     4.451     4.485
  122738.    2.54179    4.46(10)     91.0     4.446     4.482
  122775.    2.54256    4.46(10)     90.9     4.441     4.479
  122812.    2.54332    4.32(10)     97.5     4.435     4.475
  122849.    2.54408    4.35(10)     95.4     4.430     4.472
  122885.    2.54485    4.58(11)     86.4     4.424     4.469
  122922.    2.54561    4.40(10)     91.0     4.418     4.466
  122959.    2.54637    4.50(11)     86.6     4.412     4.463
  122996.    2.54714    4.43(10)     92.5     4.406     4.461
  123033.    2.54790    4.45(10)     91.6     4.400     4.458
  123070.    2.54867    4.39(10)     92.6     4.394     4.457
  123107.    2.54943    4.48(11)     90.1     4.387     4.455
  123144.    2.55019    4.54(11)     87.9     4.381     4.454
  123181.    2.55096    4.52(11)     86.9     4.374     4.453
  123218.    2.55173    4.37(10)     90.7     4.367     4.453
  123255.    2.55249    4.45(10)     91.0     4.360     4.454
  123292.    2.55326    4.57(11)     86.2     4.353     4.456
  123328.    2.55402    4.41(11)     88.6     4.346     4.460
  123365.    2.55479    4.82(11)     78.4     4.339     4.465
  123402.    2.55556    4.60(11)     83.8     4.332     4.471
  123440.    2.55632    4.33(10)     93.5     4.324     4.489
  123477.    2.55709    4.54(11)     83.9     4.316     4.502
  123514.    2.55786    4.68(11)     80.7     4.308     4.519
  123551.    2.55862    4.54(11)     85.9     4.300     4.543
  123588.    2.55939    4.75(11)     77.0     4.292     4.576
  123625.    2.56016    4.65(11)     80.9     4.284     4.627
  123662.    2.56093    4.67(11)     81.6     4.275     4.711
  123699.    2.56170    4.93(11)     76.4     4.267     4.858
  123736.    2.56247    5.50(12)     66.4     4.258     5.113
  123773.    2.56323    5.86(13)     58.8     4.249     5.540
  123810.    2.56400    6.16(13)     57.4     4.240     6.207
  123847.    2.56477    7.15(15)     45.3     4.231     7.163
  123885.    2.56554    8.07(16)     38.8     4.221     8.395
  123922.    2.56631    9.30(18)     32.25    4.212     9.794
  123959.    2.56708   10.70(20)     25.92    4.202    11.123
  123996.    2.56785   11.34(21)     23.60    4.192    12.029
  124033.    2.56862   11.58(21)     22.97    4.182    12.200
  124071.    2.56939   10.84(20)     25.23    4.172    11.589
  124108.    2.57016   10.31(19)     26.88    4.161    10.433
  124145.    2.57094    9.37(18)     29.49    4.151     9.063
  124182.    2.57171    7.93(16)     36.8     4.140     7.750
  124220.    2.57248    7.10(15)     42.1     4.129     6.655
  124257.    2.57325    6.29(14)     48.3     4.117     5.834
  124294.    2.57402    5.45(13)     56.5     4.106     5.267
  124331.    2.57479    5.01(13)     63.7     4.094     4.900
  124369.    2.57557    4.83(12)     64.8     4.083     4.673
  124406.    2.57634    4.62(12)     68.2     4.071     4.535
  124443.    2.57711    4.49(12)     72.8     4.058     4.454
  124481.    2.57789    4.54(12)     72.9     4.046     4.410
  124518.    2.57866    4.55(12)     69.3     4.033     4.394
  124555.    2.57943    4.54(12)     70.4     4.020     4.401
  124593.    2.58021    4.43(12)     73.1     4.007     4.424
  124630.    2.58098    4.53(12)     70.1     3.994     4.454
  124667.   .           4.79(12)     .       .         .
  124705.   .           4.85(13)     .       .         .
  124742.   .           4.72(12)     .       .         .
  124780.   .           4.66(12)     .       .         .
  124817.   .           4.73(12)     .       .         .
  124855.   .           4.73(13)     .       .         .
  124892.   .           4.70(13)     .       .         .
  124929.   .           4.57(12)     .       .         .
  124967.   .           4.47(12)     .       .         .
  125005.   .          -0.00145(4)   .       .         .


_pd_meas_number_of_points              4610
_pd_proc_number_of_points              4610

loop_
      _refln_index_h
      _refln_index_k
      _refln_index_l
      _pd_refln_phase_id
      _refln_observed_status
      _refln_F_squared_meas
      _refln_F_squared_calc
      _refln_phase_calc
      _refln_d_spacing
      _gsas_i100_meas
   4   2   0  1 o  180.639  188.161  180.00   2.56820  41.35
   4   1   2  1 o  35.237   33.114    0.00    2.43403  12.32
   6   1   1  1 o  14.527   17.443   180.00   2.42278   5.70
   4   2   1  1 o   0.000    0.350   180.00   2.39719   0.00
   5   0   2  1 o  25.899   20.174   180.00   2.38640   4.47
   0   2   2  1 o  82.146   49.252    0.00    2.31742  10.59
   1   2   2  1 o  12.101    8.919    0.00    2.29632   3.03
   1   1   0  2 o   9.486    9.547    0.00    2.24700 100.00
   5   1   2  1 o   5.616    5.936   180.00   2.23751   1.48
   2   2   2  1 o  56.092   61.638    0.00    2.23629  12.95
   5   2   1  1 o   0.000    0.483   180.00   2.20879   0.00
   6   0   2  1 o   0.000    7.012   180.00   2.16459   0.00
   7   1   1  1 o   0.000    0.003   180.00   2.15630   0.00
   3   2   2  1 o   0.000    3.004   180.00   2.14592   0.00
   8   0   0  1 o   1.483   12.232   180.00   2.13149   0.10
   6   2   0  1 o   0.000    1.239   180.00   2.13008   0.00
   1   0   3  2 o   2.625    2.714   180.00   2.06841  53.48
   1   1   3  1 o  28.189   25.779   180.00   2.08868   5.93
   2   3   0  1 o   5.899    5.217    0.00    2.08027   0.60
   6   1   2  1 o  35.997   34.966    0.00    2.05164   7.08
   2   1   3  1 o   0.169    0.117   180.00   2.04320   0.03
   4   2   2  1 o  14.367   12.216    0.00    2.03603   2.47
   6   2   1  1 o  59.322   54.056    0.00    2.02943  11.54
   1   3   1  1 o  39.828   37.030   180.00   2.02791   6.90
   8   1   0  1 o  28.355   20.169   180.00   2.02339   3.15
   2   3   1  1 o  43.786   37.379   180.00   1.98621   7.09
   3   1   3  1 o  20.329   15.606   180.00   1.97359   3.41
   2   0   0  2 o   0.742    0.715    0.00    1.94596   5.21
   7   0   2  1 o   0.269    0.177   180.00   1.96823   0.02
   1   1   2  2 o   0.084    0.054    0.00    1.91530   1.07
   8   1   1  1 o  36.279   36.339   180.00   1.93652   6.56
   3   3   1  1 o  19.338   17.662   180.00   1.92209   2.81
   5   2   2  1 o   9.220    6.570    0.00    1.91677   1.31
   4   3   0  1 o  21.366   14.631    0.00    1.91618   1.63
   2   0   1  2 o   3.016    3.066    0.00    1.88073  37.10
   4   1   3  1 o  29.929   30.376    0.00    1.88709   4.23
   7   1   2  1 o   0.505    0.513    0.00    1.88216   0.07
   7   2   1  1 o   5.761    5.500   180.00   1.86497   0.84
   0   0   4  2 o  11.299   12.517    0.00    1.83136  28.24
   4   3   1  1 o  13.236   15.906    0.00    1.84192   1.67
   0   2   3  1 o   8.466    9.412    0.00    1.83117   0.49
   1   2   3  1 o  207.409  217.001   0.00    1.82070  23.31
   8   0   2  1 o   1.054    0.805    0.00    1.79685   0.07
   6   2   2  1 o   7.790    5.823   180.00   1.79601   0.90
   1   3   2  1 o   3.826    2.886    0.00    1.79496   0.39
   5   1   3  1 o   0.034    0.031   180.00   1.79097   0.00
   2   2   3  1 o   9.771    9.222    0.00    1.79034   1.04
   8   2   0  1 o   1.135    1.797    0.00    1.77697   0.07
   2   3   2  1 o   0.086    0.164   180.00   1.76585   0.01
   9   1   1  1 o  187.877  191.415   0.00    1.75378  23.85
   5   3   1  1 o  85.917   86.822   180.00   1.75221   9.21
   3   2   3  1 o  15.590   16.548    0.00    1.74295   1.50
   2   0   2  2 o   4.601    4.507    0.00    1.71848  40.66
   8   1   2  1 o  84.027   88.823    0.00    1.73066   9.24
   3   3   2  1 o   1.254    1.237    0.00    1.72033   0.11
   8   2   1  1 o   2.224    2.158    0.00    1.71726   0.24
   6   3   0  1 o  220.083  214.090   0.00    1.71214  11.43
  10   0   0  1 o  113.705  113.326  180.00   1.70519   3.46
   6   1   3  1 o  44.680   47.426   180.00   1.69129   4.21
   4   2   3  1 o  23.265   22.481    0.00    1.68251   1.99
   7   2   2  1 o  14.557   15.691   180.00   1.67902   1.34
   1   0   4  2 o   1.726    1.638   180.00   1.65707  16.24
   0   0   4  1 o  13.750   14.283   180.00   1.67023   0.34
   1   0   4  1 o   2.258    2.354   180.00   1.66228   0.11
   4   3   2  1 o   0.050    0.052    0.00    1.66214   0.00
   6   3   1  1 o   2.218    2.106    0.00    1.65854   0.20
  10   1   0  1 o  37.466   31.094   180.00   1.64831   1.97
   9   0   2  1 o   7.829    6.448   180.00   1.64803   0.37
   2   0   4  1 o   8.142    4.741   180.00   1.63908   0.37
   5   2   3  1 o  28.762   27.381    0.00    1.61332   2.13
   1   1   4  1 o  23.306   24.306   180.00   1.60945   1.93
   0   4   0  1 o   0.694    0.731    0.00    1.60883   0.01
   3   0   4  1 o   3.687    3.738    0.00    1.60248   0.15
  10   1   1  1 o   1.925    1.917    0.00    1.60032   0.18
   5   3   2  1 o  104.428  103.067  180.00   1.59532   7.39
   9   1   2  1 o  86.281   84.562    0.00    1.59651   7.17
   7   1   3  1 o  27.409   26.595   180.00   1.59252   2.08
   2   1   4  1 o  32.174   29.185   180.00   1.58837   2.52
   9   2   1  1 o   0.110    0.096   180.00   1.58597   0.01
   2   4   0  1 o  11.725    9.812    0.00    1.58093   0.43
   8   2   2  1 o  46.184   44.682   180.00   1.56881   3.39
   7   3   1  1 o   7.044    6.934   180.00   1.56509   0.52
   0   4   1  1 o  61.607   60.250    0.00    1.56411   2.07
   1   4   1  1 o   0.098    0.098   180.00   1.55758   0.01
   4   0   4  1 o  111.619  115.872  180.00   1.55513   4.09
   3   1   4  1 o   2.645    2.752    0.00    1.55499   0.19
   2   0   3  2 o   1.579    1.605    0.00    1.52181   9.13
   6   2   3  1 o   0.999    0.965    0.00    1.53931   0.06
   1   3   3  1 o  113.562  110.539   0.00    1.53865   6.47
   2   4   1  1 o  106.063  103.141  180.00   1.53844   6.75
   6   3   2  1 o  66.875   67.070   180.00   1.52366   4.08
   2   3   3  1 o  74.498   75.266    0.00    1.52019   4.08
  10   0   2  1 o  252.023  252.324   0.00    1.51876   8.96
   8   3   0  1 o   5.185    5.162    0.00    1.51198   0.17
   4   1   4  1 o  79.171   78.674    0.00    1.51162   5.04
   3   4   1  1 o  48.176   49.057    0.00    1.50806   2.87
  10   2   0  1 o  113.466  117.058   0.00    1.50669   4.07
   4   4   0  1 o  39.726   41.968   180.00   1.50520   1.22
   5   0   4  1 o  113.423  121.600  180.00   1.50000   3.57
   8   1   3  1 o  14.459   15.135   180.00   1.49756   0.88
   3   3   3  1 o  182.826  182.032   0.00    1.49086   9.41
   2   1   0  2 o   5.884    5.947   180.00   1.47100  26.79
   0   2   4  1 o  112.236  113.796   0.00    1.48241   3.10
  10   1   2  1 o   3.232    3.493    0.00    1.47815   0.20
   1   2   4  1 o   7.450    7.834   180.00   1.47684   0.41
   8   3   1  1 o  31.358   32.402   180.00   1.47469   1.87
  11   1   1  1 o   5.590    5.668   180.00   1.47012   0.37
  10   2   1  1 o   3.509    3.561   180.00   1.46978   0.22
   4   4   1  1 o  29.761   30.082   180.00   1.46840   1.62
   9   2   2  1 o  23.437   23.758   180.00   1.46682   1.37
   7   2   3  1 o   1.739    1.745   180.00   1.46373   0.09
   5   1   4  1 o   6.388    5.647    0.00    1.46084   0.35
   2   1   1  2 o   2.159    2.084   180.00   1.44221  18.35
   2   2   4  1 o   0.198    0.175    0.00    1.46050   0.01
   4   3   3  1 o  19.982   18.230   180.00   1.45250   0.95
   7   3   2  1 o  42.437   39.175    0.00    1.45025   2.20
   0   4   2  1 o  66.088   61.507    0.00    1.44948   1.57
   1   4   2  1 o  13.602   13.157   180.00   1.44427   0.64
   6   0   4  1 o   3.065    2.827    0.00    1.43997   0.08
   1   1   4  2 o   0.002    0.002   180.00   1.41959   0.01
   3   2   4  1 o   9.726    7.711    0.00    1.43443   0.47
   2   4   2  1 o  59.110   63.081   180.00   1.42897   2.68
   5   4   1  1 o   0.022    0.022    0.00    1.42172   0.00
  12   0   0  1 o  158.051  161.279   0.00    1.42099   2.43
   9   1   3  1 o   9.070    9.517    0.00    1.40809   0.45
   5   3   3  1 o   0.867    0.884   180.00   1.40728   0.04
  11   0   2  1 o  25.755   25.591   180.00   1.40614   0.69
   6   1   4  1 o  33.068   32.732   180.00   1.40522   1.57
   3   4   2  1 o   8.711    8.668    0.00    1.40453   0.37
   4   2   4  1 o  46.509   46.156   180.00   1.40017   2.06
   6   4   0  1 o  25.780   25.578    0.00    1.40006   0.61
   9   3   1  1 o  19.058   19.569    0.00    1.38902   0.93
   1   0   5  2 o   5.339    5.268   180.00   1.37115  25.39
   8   2   3  1 o   2.803    2.879    0.00    1.38898   0.12
  12   1   0  1 o   3.164    3.427   180.00   1.38757   0.09
   2   1   2  2 o   1.125    1.143   180.00   1.36503   7.91
   7   0   4  1 o  24.766   25.345    0.00    1.37753   0.56
   8   3   2  1 o  99.496   101.821  180.00   1.37745   4.35
  11   1   2  1 o   0.008    0.008    0.00    1.37373   0.00
  10   2   2  1 o   7.552    7.677    0.00    1.37345   0.35
   4   4   2  1 o  22.336   22.313   180.00   1.37232   0.89
   6   4   1  1 o   2.998    2.965   180.00   1.37029   0.13
  11   2   1  1 o   9.096    8.909    0.00    1.36700   0.45
   5   2   4  1 o   7.901    7.479    0.00    1.35953   0.31
  12   1   1  1 o  23.316   22.162    0.00    1.35857   1.17
   6   3   3  1 o   3.095    2.948   180.00   1.35735   0.12
   2   0   4  2 o   3.726    3.736    0.00    1.33364  13.69
   7   1   4  1 o   3.781    4.898   180.00   1.34701   0.15
  10   3   0  1 o  18.722   18.665    0.00    1.33483   0.41
   5   4   2  1 o   5.868    5.879   180.00   1.33399   0.21
  10   1   3  1 o  31.716   33.106    0.00    1.32488   1.26
   9   2   3  1 o   0.247    0.295    0.00    1.31670   0.01
   7   4   1  1 o   2.044    2.356    0.00    1.31616   0.08
   8   0   4  1 o  20.489   22.410   180.00   1.31468   0.39
   3   0   0  2 o   2.835    2.852    0.00    1.29730   4.36
   6   2   4  1 o  76.727   83.889    0.00    1.31435   2.69
   1   3   4  1 o   0.199    0.219    0.00    1.31394   0.01
  10   3   1  1 o  16.652   17.176    0.00    1.30896   0.66
  12   0   2  1 o  35.943   35.672    0.00    1.30760   0.74
   9   3   2  1 o  24.601   24.509    0.00    1.30687   0.90
   7   3   3  1 o   2.474    2.553   180.00   1.30468   0.08
   1   1   5  1 o  15.132   15.635    0.00    1.30445   0.58
   0   4   3  1 o  19.427   20.080   180.00   1.30412   0.30
   2   3   4  1 o   6.451    6.573    0.00    1.30239   0.20
   1   4   3  1 o  116.266  116.892   0.00    1.30032   3.52
  12   2   0  1 o  194.659  195.812   0.00    1.29988   4.06
   3   0   1  2 o   0.084    0.086   180.00   1.27743   0.24
   2   1   5  1 o   0.417    0.458   180.00   1.29315   0.02
   6   4   2  1 o  12.408   14.213    0.00    1.29123   0.40
   2   4   3  1 o   7.537    8.205   180.00   1.28912   0.22
  11   2   2  1 o  32.197   34.392    0.00    1.28848   1.20
   8   1   4  1 o  109.025  115.603  180.00   1.28808   3.73
   8   4   0  1 o  31.548   31.043   180.00   1.28410   0.56
   3   3   4  1 o   3.470    3.409   180.00   1.28380   0.10
  12   1   2  1 o   7.201    7.437    0.00    1.28141   0.27
  12   2   1  1 o  107.377  105.320   0.00    1.27595   4.09
   2   1   3  2 o   0.424    0.412   180.00   1.26003   2.27
   3   1   5  1 o   0.467    0.458   180.00   1.27494   0.02
   2   5   0  1 o  120.054  122.421   0.00    1.27264   1.93
   3   4   3  1 o  14.350   13.406   180.00   1.27109   0.40
   7   2   4  1 o  11.386    6.329    0.00    1.26636   0.35
  13   1   1  1 o  12.429   12.213   180.00   1.26211   0.47
   8   4   1  1 o   0.046    0.045   180.00   1.26102   0.00
   1   5   1  1 o   3.133    3.046    0.00    1.26037   0.09
   4   3   4  1 o  128.757  124.218   0.00    1.25907   3.60
   9   0   4  1 o   7.130    7.705   180.00   1.25290   0.11
   8   3   3  1 o  75.138   79.016    0.00    1.25091   2.18
   4   1   5  1 o  31.395   33.015   180.00   1.25071   1.00
   2   5   1  1 o  37.330   39.299   180.00   1.25016   1.10
  11   1   3  1 o   3.795    3.964    0.00    1.24813   0.12
  10   2   3  1 o  45.122   47.130    0.00    1.24791   1.39
   4   4   3  1 o   1.149    1.209    0.00    1.24707   0.03
   7   4   2  1 o  39.393   42.927    0.00    1.24564   1.14
  10   3   2  1 o   4.983    8.461   180.00   1.23953   0.15
   3   0   2  2 o   0.601    0.618   180.00   1.22286   1.47
   0   0   6  2 o   1.793    1.810    0.00    1.22090   0.98
  11   3   1  1 o   2.112    1.914   180.00   1.23479   0.07
   0   2   5  1 o  166.714  146.434  180.00   1.23401   2.39
   3   5   1  1 o  60.047   52.188    0.00    1.23369   1.68
   4   5   0  1 o  104.915  89.789   180.00   1.23213   1.50
   1   2   5  1 o  14.343   12.625    0.00    1.23080   0.41
   9   1   4  1 o  10.128    9.237    0.00    1.22981   0.29
   5   3   4  1 o  61.967   58.136    0.00    1.22927   1.59
   5   1   5  1 o  24.933   25.285   180.00   1.22149   0.72
   2   2   5  1 o   0.601    0.609   180.00   1.22129   0.02
  13   0   2  1 o  92.493   93.491    0.00    1.22093   1.49
   5   4   3  1 o  80.066   79.233   180.00   1.21809   1.97
  14   0   0  1 o  790.351  781.435  180.00   1.21799   6.78
   8   2   4  1 o   3.470    3.386    0.00    1.21702   0.09
   4   5   1  1 o   1.287    1.172    0.00    1.21170   0.03
  12   2   2  1 o  40.094   36.882   180.00   1.21139   1.20
   9   4   1  1 o   5.005    5.690    0.00    1.20620   0.14
   3   2   5  1 o   1.714    1.967   180.00   1.20592   0.04
  13   1   2  1 o  22.209   24.856   180.00   1.19953   0.66
   8   4   2  1 o   4.448    4.687   180.00   1.19859   0.11
   1   5   2  1 o  35.011   35.737   180.00   1.19803   0.83
   9   3   3  1 o  17.843   17.566    0.00    1.19734   0.45
  14   1   0  1 o  109.048  104.627   0.00    1.19675   1.73
   6   3   4  1 o  145.900  136.054  180.00   1.19557   3.41
  13   2   1  1 o   1.308    1.215   180.00   1.19505   0.04
  10   0   4  1 o  69.321   65.523   180.00   1.19320   0.91
   2   5   2  1 o   1.436    1.507   180.00   1.18926   0.03
   6   1   5  1 o  51.457   53.290    0.00    1.18841   1.32
   4   2   5  1 o  16.797   17.321   180.00   1.18535   0.41
   2   0   5  2 o   2.840    2.944    0.00    1.17044   6.63
   6   4   3  1 o  19.275   19.858   180.00   1.18528   0.43
   5   5   1  1 o  29.933   30.749    0.00    1.18507   0.73
  12   3   0  1 o   8.843    9.035    0.00    1.18464   0.12
  11   2   3  1 o   3.972    4.035    0.00    1.18315   0.10
   1   0   6  2 o   0.083    0.095   180.00   1.16493   0.22
  14   1   1  1 o   9.683    9.122   180.00   1.17800   0.28
  12   1   3  1 o  28.893   27.395   180.00   1.17767   0.75
  11   3   2  1 o   2.407    2.490   180.00   1.17600   0.06
   3   5   2  1 o   1.869    2.027    0.00    1.17506   0.04
  10   1   4  1 o  22.985   24.586    0.00    1.17320   0.56
   6   5   0  1 o  23.199   24.462   180.00   1.17243   0.28
  10   4   0  1 o  97.434   100.908  180.00   1.17020   1.24
   9   2   4  1 o   0.376    0.386   180.00   1.16752   0.01
  12   3   1  1 o  14.838   15.760    0.00    1.16645   0.39
   2   1   4  2 o   0.605    0.579   180.00   1.14685   2.36
   3   0   3  2 o   0.693    0.669   180.00   1.14565   1.33
   5   2   5  1 o  160.480  167.919  180.00   1.16039   3.60
   7   3   4  1 o   0.722    0.740    0.00    1.15911   0.02
   0   4   4  1 o  124.778  127.636   0.00    1.15871   1.21
   1   4   4  1 o  47.349   48.070    0.00    1.15605   0.91
   4   5   2  1 o  74.751   75.871    0.00    1.15600   1.57
   6   5   1  1 o  103.051  102.649   0.00    1.15479   2.30
  10   4   1  1 o   0.383    0.366    0.00    1.15265   0.01
   7   1   5  1 o   8.044    7.673   180.00   1.15258   0.18
   9   4   2  1 o  16.978   16.250    0.00    1.15122   0.38
   7   4   3  1 o  176.620  170.372  180.00   1.14972   3.60
   2   4   4  1 o   0.019    0.018   180.00   1.14816   0.00
  10   3   3  1 o   0.709    0.688   180.00   1.14491   0.02
  14   0   2  1 o  10.782   10.511    0.00    1.14430   0.14
  13   2   2  1 o  52.135   52.100    0.00    1.14152   1.26
  14   2   0  1 o  26.015   27.688   180.00   1.13911   0.33
   2   2   0  2 o  14.947   15.031    0.00    1.12350  11.81
  11   0   4  1 o  20.497   20.843   180.00   1.13621   0.22
   3   4   4  1 o   0.217    0.221   180.00   1.13536   0.00
   5   5   2  1 o  67.491   69.220   180.00   1.13281   1.33
   6   2   5  1 o  43.575   44.665    0.00    1.13191   0.89
   1   3   5  1 o  17.524   18.023   180.00   1.13165   0.34
  14   1   2  1 o   0.344    0.393    0.00    1.12663   0.01
   2   3   5  1 o  14.334   14.704   180.00   1.12425   0.27
  14   2   1  1 o  113.903  113.314  180.00   1.12291   2.71
  12   2   3  1 o   0.407    0.402   180.00   1.12263   0.01
   7   5   1  1 o  15.895   15.351   180.00   1.12183   0.32
   8   3   4  1 o  40.092   37.931   180.00   1.12091   0.75
  11   1   4  1 o   3.580    3.493    0.00    1.11891   0.07
  10   2   4  1 o  21.850   21.415   180.00   1.11875   0.43
   4   4   4  1 o   0.233    0.232    0.00    1.11814   0.00
  12   3   2  1 o  54.160   55.311    0.00    1.11651   1.15
   8   1   5  1 o   0.006    0.006    0.00    1.11500   0.00
   0   0   6  1 o  139.385  143.929   0.00    1.11349   0.75
  13   1   3  1 o   4.033    4.174    0.00    1.11317   0.09
   8   4   3  1 o  28.947   30.062   180.00   1.11242   0.53
   3   3   5  1 o   1.037    1.076    0.00    1.11223   0.02
   1   5   3  1 o  107.100  110.990  180.00   1.11197   1.82
   1   0   6  1 o  66.078   67.692   180.00   1.11112   0.71
   6   5   2  1 o   3.911    4.050   180.00   1.10627   0.07
   2   5   3  1 o   9.305    9.952    0.00    1.10494   0.15
  10   4   2  1 o   4.253    4.573    0.00    1.10439   0.08
   2   0   6  1 o  23.647   25.414    0.00    1.10411   0.25
  15   1   1  1 o   0.008    0.008   180.00   1.10407   0.00
  13   3   1  1 o   3.483    3.731    0.00    1.10368   0.07
   8   5   0  1 o   7.528    8.395    0.00    1.10178   0.07
  11   4   1  1 o   1.452    1.709   180.00   1.10103   0.03
   7   2   5  1 o   2.226    2.658   180.00   1.10082   0.04
   5   4   4  1 o   3.575    4.140   180.00   1.09712   0.06
   4   3   5  1 o  42.032   46.690    0.00    1.09603   0.71
   1   1   6  1 o   5.774    6.210   180.00   1.09492   0.11
  11   3   3  1 o  30.379   32.116   180.00   1.09429   0.56
   3   1   0  2 o   0.264    0.261   180.00   1.07942   0.38
   3   5   3  1 o   1.183    1.241   180.00   1.09353   0.02
   3   0   6  1 o   4.997    5.317    0.00    1.09272   0.05
   2   2   2  2 o   2.043    2.040    0.00    1.07410   2.78
   2   1   6  1 o  30.512   33.849   180.00   1.08821   0.59
   1   1   6  2 o   1.770    1.777   180.00   1.07277   3.14
   8   5   1  1 o   6.064    6.435   180.00   1.08710   0.11
   3   1   1  2 o   2.381    2.360    0.00    1.06789   6.64
  12   0   4  1 o   1.370    1.312    0.00    1.08229   0.01
   9   3   4  1 o  51.292   48.746   180.00   1.08188   0.85
  14   2   2  1 o  182.824  183.696  180.00   1.07815   3.58
   4   5   3  1 o  41.086   41.285   180.00   1.07812   0.63
   4   0   6  1 o  44.324   44.515    0.00    1.07734   0.41
   3   1   6  1 o  35.938   36.087   180.00   1.07730   0.66
   7   5   2  1 o  19.691   19.765   180.00   1.07720   0.33
   9   1   5  1 o   0.065    0.065    0.00    1.07656   0.00
   5   3   5  1 o  14.158   14.131   180.00   1.07620   0.22
  15   0   2  1 o  210.612  210.194  180.00   1.07618   2.13
   9   4   3  1 o  99.057   98.783   180.00   1.07424   1.61
   3   0   4  2 o   1.013    0.976   180.00   1.05861   1.46
   6   4   4  1 o   0.193    0.194    0.00    1.07296   0.00
   0   6   0  1 o  67.740   67.929   180.00   1.07255   0.28
  11   2   4  1 o  12.126   12.107    0.00    1.07138   0.21
   8   2   5  1 o  23.388   23.175   180.00   1.06795   0.38
  12   1   4  1 o   0.018    0.018   180.00   1.06731   0.00
  13   2   3  1 o  82.364   82.096    0.00    1.06634   1.46
  16   0   0  1 o  120.071  120.263  180.00   1.06574   0.62
  12   4   0  1 o  28.835   29.123   180.00   1.06504   0.26
   2   6   0  1 o  124.573  126.128   0.00    1.06416   1.01
   4   1   6  1 o  42.914   42.034   180.00   1.06256   0.74
  15   1   2  1 o   7.664    7.469    0.00    1.06144   0.15
  13   3   2  1 o  13.232   12.925    0.00    1.06110   0.23
   5   5   3  1 o  240.189  234.600  180.00   1.05923   3.49
  14   3   0  1 o  31.962   31.180   180.00   1.05916   0.30
   0   6   1  1 o   0.610    0.593    0.00    1.05899   0.00
  11   4   2  1 o   2.184    2.108   180.00   1.05875   0.04
   5   0   6  1 o  75.567   72.283    0.00    1.05850   0.65
  15   2   1  1 o  78.467   74.522    0.00    1.05833   1.50
   1   6   1  1 o   3.699    3.223    0.00    1.05695   0.06
  14   1   3  1 o   0.634    0.546   180.00   1.05417   0.01
   6   3   5  1 o   1.389    1.246    0.00    1.05337   0.02
   0   2   6  1 o  32.762   30.712    0.00    1.05226   0.26
  12   4   1  1 o  25.321   23.934    0.00    1.05176   0.43
  16   1   0  1 o  147.174  139.183   0.00    1.05142   1.43
   9   5   1  1 o   0.241    0.228   180.00   1.05138   0.00
   2   6   1  1 o   7.335    6.890    0.00    1.05092   0.11
   2   1   5  2 o   0.635    0.621   180.00   1.03806   1.76
   1   2   6  1 o   3.787    3.485   180.00   1.05026   0.06
   3   1   2  2 o   0.401    0.381    0.00    1.03540   1.00
   2   0   6  2 o   4.669    4.431    0.00    1.03420   7.03
   7   4   4  1 o  10.317    9.824   180.00   1.04637   0.14
   8   5   2  1 o  86.343   82.302   180.00   1.04633   1.30
  14   3   1  1 o   0.173    0.166   180.00   1.04610   0.00
  12   3   3  1 o   2.780    2.677   180.00   1.04587   0.04
   5   1   6  1 o   3.724    3.591    0.00    1.04446   0.06
   2   2   6  1 o  67.574   65.080   180.00   1.04434   1.05
  10   3   4  1 o  84.198   78.184    0.00    1.04274   1.23
   3   6   1  1 o   0.003    0.003    0.00    1.04108   0.00
   4   6   0  1 o  48.082   45.656    0.00    1.04014   0.36
  16   1   1  1 o  23.180   22.613   180.00   1.03864   0.42
  10   1   5  1 o  22.683   22.088   180.00   1.03798   0.34
   6   5   3  1 o   2.938    2.839    0.00    1.03744   0.04
   6   0   6  1 o  253.462  242.115  180.00   1.03675   1.99
  10   4   3  1 o  16.441   15.581    0.00    1.03589   0.24
   3   2   6  1 o   0.346    0.328    0.00    1.03468   0.01
   9   2   5  1 o  102.732  96.904   180.00   1.03403   1.48
  13   0   4  1 o   4.608    3.710   180.00   1.03159   0.04
   7   3   5  1 o   5.922    5.266    0.00    1.02818   0.08
   0   4   5  1 o  59.104   53.143   180.00   1.02790   0.37
   4   6   1  1 o   2.011    1.818   180.00   1.02775   0.03
  10   5   0  1 o  72.362   66.410   180.00   1.02728   0.54
   1   4   5  1 o  37.224   34.864    0.00    1.02604   0.47
  12   2   4  1 o  56.232   52.776    0.00    1.02582   0.82
   1   0   7  2 o   3.897    3.730   180.00   1.01059   5.97
   6   1   6  1 o  11.403   11.100   180.00   1.02356   0.17
   4   2   6  1 o  44.501   43.933   180.00   1.02160   0.63
   0   6   2  1 o   7.425    7.367    0.00    1.02120   0.05
  15   2   2  1 o  38.360   38.357   180.00   1.02061   0.62
   2   4   5  1 o  55.805   55.851    0.00    1.02051   0.68
   1   6   2  1 o  205.108  202.219  180.00   1.01938   2.67
  13   1   4  1 o   6.845    6.476    0.00    1.01859   0.10
   8   4   4  1 o   7.401    6.777    0.00    1.01801   0.09
   1   5   4  1 o  18.078   16.312   180.00   1.01767   0.21
  10   5   1  1 o   2.112    2.007    0.00    1.01535   0.03
  16   0   2  1 o  25.965   24.705    0.00    1.01532   0.21
  12   4   2  1 o  127.802  125.088   0.00    1.01471   1.83
   9   5   2  1 o   3.291    3.261    0.00    1.01437   0.04
  14   2   3  1 o   0.881    0.878   180.00   1.01414   0.01
   2   6   2  1 o  18.325   18.340   180.00   1.01396   0.23
   7   5   3  1 o   3.101    3.117    0.00    1.01335   0.04
   7   0   6  1 o  13.724   13.707   180.00   1.01271   0.10
   2   5   4  1 o  22.777   22.565    0.00    1.01228   0.26
  16   2   0  1 o  34.746   33.964    0.00    1.01169   0.28
   3   4   5  1 o  98.173   95.516    0.00    1.01149   1.17
   5   6   1  1 o   5.852    5.676   180.00   1.01135   0.08
  14   3   2  1 o   2.417    2.281    0.00    1.00963   0.04
  13   4   1  1 o   8.394    8.244   180.00   1.00505   0.12
  11   3   4  1 o  22.361   22.395   180.00   1.00406   0.29
   5   2   6  1 o   0.322    0.313   180.00   1.00549   0.00
   3   5   4  1 o   7.919    7.957    0.00    1.00347   0.09
   6   6   0  1 o  61.705   62.003    0.00    1.00347   0.41
   3   6   2  1 o   0.069    0.067   180.00   1.00511   0.00
  16   1   2  1 o  73.676   73.848   180.00   1.00292   1.14
   8   3   5  1 o  41.154   40.508   180.00   1.00124   0.50
   7   1   6  1 o   5.573    5.407   180.00   1.00039   0.07
  16   2   1  1 o   0.169    0.164    0.00    1.00029   0.00
  15   1   3  1 o   1.150    1.110    0.00    1.00020   0.02
  13   3   3  1 o  82.718   79.247   180.00   0.99991   1.12
  11   1   5  1 o   1.266    1.209   180.00   0.99981   0.02
  10   2   5  1 o  71.252   67.803   180.00   0.99970   0.91
   3   1   3  2 o   1.816    1.745    0.00    0.98726   3.80
   4   4   5  1 o  23.447   21.948    0.00    0.99926   0.27
  11   4   3  1 o   3.417    2.963    0.00    0.99794   0.04
  15   3   1  1 o   0.536    0.480    0.00    0.99330   0.01
   4   6   2  1 o   1.515    1.337    0.00    0.99311   0.02
   6   6   1  1 o   4.070    3.404    0.00    0.99234   0.05
   4   5   4  1 o  47.626   38.352    0.00    0.99153   0.52
   9   4   4  1 o   4.119    3.835    0.00    0.98851   0.05
   8   5   3  1 o  10.924   10.456    0.00    0.98753   0.13
   8   0   6  1 o   1.806    1.728    0.00    0.98693   0.01
   6   2   6  1 o   0.078    0.075   180.00   0.98679   0.00
   1   3   6  1 o   7.245    6.899   180.00   0.98662   0.08
   4   0   0  2 o   1.556    1.544   180.00   0.97298   0.80
   5   4   5  1 o  40.426   39.091    0.00    0.98417   0.44
  14   0   4  1 o   6.143    5.956    0.00    0.98411   0.04
   3   0   5  2 o   1.344    1.387   180.00   0.97126   1.43
  13   2   4  1 o   2.726    2.774   180.00   0.98234   0.03
  10   5   2  1 o  24.177   24.777    0.00    0.98190   0.29
   2   3   6  1 o  28.034   28.838    0.00    0.98170   0.32
  17   1   1  1 o  51.339   54.504   180.00   0.98036   0.75
  11   5   1  1 o  15.027   16.121   180.00   0.97954   0.19
   5   6   2  1 o   6.734    7.293    0.00    0.97829   0.08
   5   5   4  1 o   5.346    5.851    0.00    0.97678   0.06
   4   0   1  2 o   1.661    1.725   180.00   0.96451   1.65
   8   1   6  1 o  62.000   67.033   180.00   0.97553   0.75
   3   3   6  1 o  13.707   13.794   180.00   0.97367   0.15
   9   3   5  1 o  169.467  168.885   0.00    0.97312   1.87
  14   1   4  1 o  49.275   49.109   180.00   0.97281   0.61
  13   4   2  1 o   7.238    7.231   180.00   0.97258   0.09
   7   6   1  1 o  74.653   77.359   180.00   0.97119   0.86
  14   4   0  1 o  12.306   12.793    0.00    0.97109   0.08
   2   2   4  2 o   0.715    0.743    0.00    0.95765   0.66
  16   2   2  1 o   1.733    2.020   180.00   0.96826   0.02
   6   4   5  1 o  31.979   35.279    0.00    0.96662   0.33
   0   6   3  1 o   2.308    2.511    0.00    0.96632   0.01
  12   3   4  1 o   1.322    1.435   180.00   0.96627   0.01
   7   2   6  1 o  13.077   14.031   180.00   0.96599   0.15
  15   2   3  1 o  213.420  227.575  180.00   0.96582   2.65
  11   2   5  1 o  12.692   13.395   180.00   0.96546   0.14
   1   6   3  1 o  26.710   27.859    0.00    0.96477   0.27
   4   3   6  1 o   3.699    3.825   180.00   0.96274   0.04
  12   1   5  1 o  10.916   11.294    0.00    0.96248   0.12
  15   3   2  1 o   0.082    0.085   180.00   0.96191   0.00
   6   6   2  1 o   0.028    0.029   180.00   0.96104   0.00
  14   4   1  1 o  41.678   43.248   180.00   0.96099   0.51
  12   4   3  1 o  14.656   15.207   180.00   0.96082   0.16
  17   0   2  1 o  73.773   76.531   180.00   0.96068   0.49
   9   5   3  1 o  194.688  201.924   0.00    0.96053   2.05
   2   6   3  1 o  11.071   11.477   180.00   0.96017   0.11
   9   0   6  1 o  23.775   24.640    0.00    0.95998   0.14
   6   5   4  1 o  26.954   27.924   180.00   0.95961   0.26
  10   4   4  1 o  34.292   35.547    0.00    0.95838   0.36
   8   6   0  1 o   0.069    0.072   180.00   0.95809   0.00
  14   3   3  1 o  72.832   75.628    0.00    0.95649   0.84
  16   3   0  1 o  18.121   17.882   180.00   0.95444   0.12
  12   5   0  1 o  11.841   11.812   180.00   0.95393   0.07
   2   1   6  2 o   0.003    0.003    0.00    0.93947   0.01
   3   6   3  1 o  98.723   104.794   0.00    0.95265   0.95
   4   0   2  2 o   0.015    0.020   180.00   0.94036   0.01
  16   1   3  1 o   9.331   10.095    0.00    0.95078   0.11
  17   1   2  1 o   1.654    1.783   180.00   0.95015   0.02
   9   1   6  1 o  58.640   62.887   180.00   0.94947   0.63
  11   5   2  1 o  20.981   22.490   180.00   0.94940   0.23
   5   3   6  1 o  72.523   77.646    0.00    0.94922   0.73
   8   6   1  1 o   0.739    0.786   180.00   0.94839   0.01
  17   2   1  1 o   3.041    3.218    0.00    0.94791   0.04
  18   0   0  1 o  144.532  152.675   0.00    0.94733   0.47
   7   4   5  1 o  110.760  117.454   0.00    0.94704   1.05
  16   3   1  1 o  20.911   25.587    0.00    0.94485   0.25
   1   1   7  1 o   1.790    2.965    0.00    0.94265   0.02
  10   3   5  1 o   6.307    8.199    0.00    0.94435   0.06
  12   5   1  1 o   0.039    0.051    0.00    0.94436   0.00
   4   6   3  1 o   1.077    1.788   180.00   0.94241   0.01
   8   2   6  1 o   4.158    6.175    0.00    0.94355   0.04
   7   6   2  1 o   0.073    0.116   180.00   0.94179   0.00
   3   1   4  2 o   0.494    0.498    0.00    0.92991   0.84
  14   2   4  1 o   8.998   13.277    0.00    0.94108   0.10
   7   5   4  1 o   5.201    7.107   180.00   0.94045   0.05
  15   0   4  1 o  61.855   78.037    0.00    0.93977   0.34
   2   1   7  1 o  36.153   40.230    0.00    0.93836   0.40
  18   1   0  1 o  166.619  181.661   0.00    0.93723   1.04
   2   0   7  2 o   1.584    1.614    0.00    0.92167   1.57
   6   3   6  1 o  44.899   49.353    0.00    0.93345   0.42
  10   5   3  1 o  30.718   33.011   180.00   0.93282   0.29
  14   4   2  1 o  49.676   52.882   180.00   0.93249   0.53
  10   0   6  1 o  38.667   40.986    0.00    0.93232   0.20
  12   2   5  1 o   0.398    0.417    0.00    0.93172   0.00
   3   1   7  1 o  33.631   34.869    0.00    0.93133   0.36
  15   1   4  1 o  15.318   15.492    0.00    0.92991   0.16
   5   6   3  1 o  24.723   24.991    0.00    0.92972   0.22
  13   3   4  1 o  24.138   24.399    0.00    0.92968   0.24
  18   1   1  1 o  47.871   48.825   180.00   0.92814   0.57
  11   4   4  1 o   7.333    7.480   180.00   0.92809   0.07
   0   0   8  2 o   1.223    1.316   180.00   0.91568   0.22
  13   1   5  1 o  52.614   52.792   180.00   0.92630   0.52
   8   4   5  1 o   0.021    0.021   180.00   0.92586   0.00
   1   5   5  1 o  51.320   51.347    0.00    0.92560   0.42
  13   4   3  1 o  239.688  240.041   0.00    0.92481   2.34
   9   6   1  1 o  36.788   36.894   180.00   0.92440   0.36
  10   1   6  1 o  21.043   21.289   180.00   0.92268   0.20
   4   1   7  1 o   5.628    5.739    0.00    0.92176   0.06
   2   5   5  1 o  35.092   35.924   180.00   0.92154   0.28
  16   2   3  1 o  38.340   39.731    0.00    0.92110   0.40
   8   6   2  1 o   0.078    0.081   180.00   0.92096   0.00
  17   2   2  1 o  36.203   38.445    0.00    0.92053   0.40
   9   2   6  1 o   0.046    0.051   180.00   0.91991   0.00
   8   5   4  1 o   2.923    3.259   180.00   0.91970   0.02
  15   4   1  1 o   3.906    4.392    0.00    0.91957   0.04
  16   3   2  1 o   0.620    0.756   180.00   0.91771   0.01
  12   5   2  1 o  26.378   31.529    0.00    0.91726   0.25
   7   3   6  1 o   1.609    1.744   180.00   0.91578   0.01
   4   0   3  2 o   0.823    0.790   180.00   0.90386   0.63
  15   3   3  1 o   6.848    7.378   180.00   0.91563   0.07
   0   4   6  1 o   0.024    0.026    0.00    0.91558   0.00
  11   3   5  1 o  53.341   56.947    0.00    0.91533   0.47
   0   2   7  1 o  42.374   45.030   180.00   0.91501   0.20
   3   5   5  1 o  53.174   56.473    0.00    0.91488   0.42
   6   6   3  1 o  20.714   21.999    0.00    0.91488   0.18
   1   4   6  1 o  16.783   17.947    0.00    0.91427   0.14
   2   7   0  1 o  18.840   20.288    0.00    0.91403   0.09
   1   2   7  1 o  49.255   53.808   180.00   0.91370   0.47
  18   0   2  1 o   5.811    7.353    0.00    0.91139   0.03
   2   4   6  1 o  10.665   12.851    0.00    0.91035   0.09
  13   5   1  1 o  15.898   18.891   180.00   0.91011   0.15
   5   1   7  1 o  132.127  155.197  180.00   0.90987   1.26
   2   2   7  1 o   0.320    0.374    0.00    0.90979   0.00
   1   7   1  1 o   7.754    8.976   180.00   0.90945   0.07
  18   2   0  1 o  17.705   20.178    0.00    0.90876   0.10
  10   6   0  1 o  10.900   12.051   180.00   0.90789   0.05
   4   5   5  1 o  107.581  108.626   0.00    0.90580   0.82
   2   7   1  1 o   2.253    2.258    0.00    0.90560   0.02
  17   1   3  1 o   5.648    5.636    0.00    0.90547   0.06
  11   5   3  1 o  30.592   29.943    0.00    0.90482   0.26
   3   2   0  2 o   5.804    5.822   180.00   0.89287   3.85
  11   0   6  1 o  25.111   24.338    0.00    0.90436   0.11
   3   4   6  1 o   0.276    0.266    0.00    0.90393   0.00
   9   4   5  1 o   2.731    2.622    0.00    0.90350   0.02
   3   2   7  1 o   8.559    8.212    0.00    0.90338   0.08
   1   0   8  2 o   0.638    0.635    0.00    0.89134   0.61
   0   6   4  1 o  187.430  179.304   0.00    0.90249   0.71
  18   1   2  1 o  102.355  97.882   180.00   0.90238   1.06
  15   2   4  1 o   1.892    1.808   180.00   0.90208   0.02
   1   6   4  1 o  21.267   20.382    0.00    0.90123   0.16
   3   0   6  2 o   3.978    3.976   180.00   0.88909   3.10
  18   2   1  1 o  34.087   33.098    0.00    0.90047   0.35
  17   3   1  1 o  15.360   14.963   180.00   0.90033   0.16
  10   6   1  1 o  22.641   22.501   180.00   0.89962   0.20
   3   7   1  1 o   5.707    5.730   180.00   0.89928   0.05
   9   6   2  1 o   0.006    0.006    0.00    0.89894   0.00
  13   2   5  1 o   9.600    9.771    0.00    0.89878   0.08
   4   7   0  1 o   3.446    3.516    0.00    0.89867   0.01
  16   0   4  1 o  135.536  138.880  180.00   0.89843   0.63
   7   6   3  1 o  92.587   95.072    0.00    0.89823   0.74
   3   2   1  2 o   2.337    2.338   180.00   0.88631   3.03
  12   4   4  1 o   4.997    5.135    0.00    0.89801   0.04
   9   5   4  1 o   0.202    0.207   180.00   0.89777   0.00
   2   6   4  1 o  127.613  130.374  180.00   0.89748   0.94
   8   3   6  1 o  48.764   48.764    0.00    0.89659   0.40
   6   1   7  1 o   5.640    5.590   180.00   0.89595   0.05
  11   1   6  1 o   4.250    4.214   180.00   0.89556   0.04
  10   2   6  1 o  57.922   57.470    0.00    0.89548   0.49
   4   4   6  1 o   1.033    1.028    0.00    0.89517   0.01
   4   2   7  1 o  27.185   27.274    0.00    0.89464   0.24
   5   5   5  1 o   2.244    2.255   180.00   0.89452   0.02
  15   4   2  1 o  83.807   84.222    0.00    0.89451   0.77
  14   3   4  1 o   2.536    2.550    0.00    0.89447   0.02
  14   1   5  1 o   4.570    4.555    0.00    0.89146   0.04
   3   6   4  1 o   3.529    3.519   180.00   0.89133   0.03
   4   7   1  1 o  120.621  120.649  180.00   0.89065   0.98
  14   4   3  1 o  49.510   49.561   180.00   0.89014   0.42
  16   1   4  1 o   0.059    0.059    0.00    0.88980   0.00
  16   4   0  1 o  108.636  108.622  180.00   0.88848   0.51
  12   3   5  1 o   6.819    6.823    0.00    0.88643   0.05
  13   5   2  1 o  13.266   13.292   180.00   0.88578   0.11
   1   7   2  1 o  13.257   13.306    0.00    0.88518   0.10
  14   5   0  1 o  24.308   24.546    0.00    0.88466   0.11
   4   6   4  1 o  65.592   70.406   180.00   0.88293   0.46
   5   4   6  1 o   3.442    3.508   180.00   0.88427   0.03
   5   2   7  1 o  16.511   17.149    0.00    0.88376   0.14
   2   7   2  1 o  17.322   18.532   180.00   0.88162   0.13
   6   5   5  1 o  55.903   59.168   180.00   0.88128   0.39
  19   1   1  1 o  121.063  127.395   0.00    0.88110   1.18
  16   4   1  1 o  11.625   12.083    0.00    0.88073   0.10
  10   4   5  1 o  54.226   55.638   180.00   0.88032   0.40
   7   1   7  1 o   0.040    0.041    0.00    0.88029   0.00
   8   6   3  1 o  12.582   12.821   180.00   0.88010   0.09
   5   7   1  1 o  50.544   51.218    0.00    0.87991   0.39
  17   2   3  1 o  69.524   70.073   180.00   0.87972   0.62
   3   1   5  2 o   2.924    2.950    0.00    0.86903   3.91
   3   2   2  2 o   1.770    1.717   180.00   0.86746   2.13
  16   3   3  1 o   0.822    0.807    0.00    0.87726   0.01
  14   5   1  1 o  46.550   45.421   180.00   0.87701   0.39
  18   2   2  1 o   8.889    8.647    0.00    0.87689   0.08
  12   5   3  1 o   0.079    0.077    0.00    0.87687   0.00
  17   3   2  1 o  53.826   52.185   180.00   0.87677   0.48
  12   0   6  1 o  73.729   70.961   180.00   0.87646   0.29
   9   3   6  1 o  48.594   46.602   180.00   0.87624   0.36
  10   6   2  1 o   4.449    4.261    0.00    0.87611   0.03
   3   7   2  1 o   0.237    0.227   180.00   0.87579   0.00
  10   5   4  1 o  34.632   33.550    0.00    0.87502   0.25
   6   7   0  1 o  148.680  145.155  180.00   0.87470   0.57
  11   6   1  1 o   4.891    4.810    0.00    0.87443   0.04
   5   6   4  1 o   3.335    3.464    0.00    0.87246   0.02
   6   4   6  1 o  28.762   29.702    0.00    0.87148   0.20
   6   2   7  1 o  168.011  172.431  180.00   0.87098   1.30
   1   3   7  1 o   1.063    1.090   180.00   0.87086   0.01
  11   2   6  1 o   3.635    3.716   180.00   0.87063   0.03
   4   0   4  2 o   0.007    0.006    0.00    0.85924   0.00
  12   1   6  1 o   0.032    0.032   180.00   0.86844   0.00
  13   4   4  1 o  21.639   21.559    0.00    0.86840   0.16
   4   7   2  1 o  123.348  120.962   0.00    0.86781   0.88
   2   3   7  1 o   6.016    5.842    0.00    0.86748   0.04
   6   7   1  1 o   4.386    4.240    0.00    0.86730   0.03
  14   2   5  1 o  128.783  123.377   0.00    0.86686   0.98
  19   0   2  1 o  31.393   30.026   180.00   0.86673   0.14
  18   3   0  1 o  19.436   18.566    0.00    0.86658   0.09
   7   5   5  1 o   0.985    0.940   180.00   0.86636   0.01
  16   2   4  1 o  84.658   82.102   180.00   0.86533   0.67
   2   1   7  2 o   0.049    0.048   180.00   0.85272   0.07
  18   1   3  1 o  81.982   82.269   180.00   0.86384   0.69
   8   1   7  1 o   0.278    0.279    0.00    0.86321   0.00
   3   3   7  1 o  33.332   32.037    0.00    0.86192   0.24
   9   6   3  1 o  10.785    9.882    0.00    0.86082   0.07
  15   3   4  1 o   5.183    4.743   180.00   0.86079   0.04
   4   1   0  2 o   7.823    7.737    0.00    0.84928   4.60
   6   6   4  1 o  13.816   12.341    0.00    0.86016   0.09
  17   0   4  1 o   5.463    4.845   180.00   0.85990   0.02
  18   3   1  1 o  54.094   47.720    0.00    0.85938   0.46
   1   1   8  2 o   8.331    7.902   180.00   0.84797   6.25
  19   1   2  1 o  19.610   17.391    0.00    0.85898   0.17
  16   4   2  1 o   0.074    0.066    0.00    0.85863   0.00
  15   1   5  1 o   7.041    6.406   180.00   0.85810   0.05
  13   3   5  1 o  49.214   45.005    0.00    0.85792   0.35
   5   7   2  1 o  107.956  98.845    0.00    0.85787   0.74
  19   2   1  1 o  15.103   14.006    0.00    0.85732   0.13
   7   4   6  1 o   0.035    0.033    0.00    0.85705   0.00
  15   4   3  1 o  13.843   12.956   180.00   0.85693   0.10
  11   4   5  1 o  69.968   65.905    0.00    0.85668   0.47
   7   2   7  1 o   6.729    6.355    0.00    0.85658   0.05
  12   6   0  1 o  11.241   10.769   180.00   0.85607   0.04
  14   5   2  1 o   9.456    9.233   180.00   0.85518   0.07
  10   3   6  1 o   1.001    0.979   180.00   0.85505   0.01
   4   1   1  2 o   0.005    0.005    0.00    0.84363   0.01
   4   3   7  1 o  22.219   21.864   180.00   0.85431   0.15
   7   7   1  1 o  10.703   10.578    0.00    0.85308   0.07
  11   6   2  1 o   2.374    2.345   180.00   0.85279   0.02
  20   0   0  1 o  87.697   86.546    0.00    0.85259   0.19
  17   1   4  1 o  16.134   15.922    0.00    0.85233   0.12
  11   5   4  1 o   1.455    1.443   180.00   0.85179   0.01
   8   5   5  1 o  123.939  124.126  180.00   0.85006   0.77
   3   2   3  2 o   2.981    2.782   180.00   0.83856   3.19
  13   5   3  1 o  20.532   20.267    0.00    0.84925   0.14
  12   6   1  1 o  28.057   27.607   180.00   0.84913   0.20
  13   0   6  1 o   6.107    5.965   180.00   0.84887   0.02
   1   7   3  1 o  13.047   12.682    0.00    0.84872   0.08
   7   6   4  1 o  35.416   34.203   180.00   0.84628   0.22
   6   7   2  1 o  15.924   15.421    0.00    0.84617   0.10
  12   2   6  1 o  124.796  122.087   0.00    0.84564   0.84
   2   7   3  1 o   4.608    4.511    0.00    0.84558   0.03
  20   1   0  1 o  39.530   38.819    0.00    0.84521   0.17
  15   5   1  1 o   2.573    2.526    0.00    0.84519   0.02
   9   1   7  1 o  171.372  168.387   0.00    0.84500   1.20
   5   3   7  1 o  27.492   27.011   180.00   0.84482   0.18
  17   4   1  1 o  126.229  123.706  180.00   0.84435   0.97
   8   7   0  1 o  28.578   27.956   180.00   0.84416   0.10
  13   1   6  1 o   4.277    4.249   180.00   0.84158   0.03
  18   2   3  1 o   5.917    5.888   180.00   0.84140   0.04
  17   3   3  1 o  23.212   23.116   180.00   0.84129   0.17
   8   4   6  1 o  62.542   62.298   180.00   0.84126   0.38
   1   5   6  1 o  11.347   11.313    0.00    0.84106   0.07
   8   2   7  1 o  15.679   15.637    0.00    0.84081   0.10
  10   6   3  1 o   8.763    8.737   180.00   0.84071   0.06
   3   7   3  1 o  113.098  112.508   0.00    0.84043   0.68
   2   0   8  2 o   5.308    5.452    0.00    0.82853   3.57
  14   4   4  1 o  35.757   34.682   180.00   0.83951   0.24
  18   3   2  1 o   1.009    0.952    0.00    0.83882   0.01
   4   1   2  2 o   0.562    0.575    0.00    0.82733   0.60
  20   1   1  1 o  51.684   48.177    0.00    0.83853   0.42
   2   2   6  2 o   0.321    0.327   180.00   0.82673   0.18
   2   5   6  1 o  39.803   36.293   180.00   0.83801   0.23
   8   7   1  1 o  10.718    9.545    0.00    0.83750   0.07
  19   2   2  1 o  25.195   21.959    0.00    0.83690   0.19
   0   6   5  1 o  10.384    9.015   180.00   0.83642   0.03
  15   2   5  1 o   0.274    0.239   180.00   0.83609   0.00
   1   6   5  1 o  22.532   20.231    0.00    0.83542   0.12
   0   0   8  1 o  174.065  158.489   0.00    0.83512   0.31
   1   0   8  1 o  115.327  107.326   0.00    0.83412   0.41
   6   3   7  1 o  36.892   34.050   180.00   0.83364   0.23
   4   7   3  1 o  24.037   22.013   180.00   0.83337   0.14
  11   3   6  1 o  11.190   10.235    0.00    0.83333   0.07
   3   5   6  1 o   2.384    2.158   180.00   0.83299   0.01
   7   7   2  1 o   8.254    7.463    0.00    0.83295   0.05
  12   4   5  1 o  16.939   15.273   180.00   0.83284   0.10
   9   5   5  1 o  15.940   14.307   180.00   0.83265   0.09
   2   6   5  1 o   3.696    3.303   180.00   0.83242   0.02
   2   0   8  1 o  118.730  106.147  180.00   0.83114   0.42
   8   6   4  1 o  45.170   40.456   180.00   0.83107   0.26
  17   2   4  1 o   2.800    2.537   180.00   0.83075   0.02
  14   3   5  1 o  49.158   46.495   180.00   0.83002   0.31
  12   6   2  1 o  19.217   19.128    0.00    0.82927   0.12
  16   3   4  1 o   6.123    6.243    0.00    0.82868   0.04
  12   5   4  1 o  10.204   10.462    0.00    0.82835   0.06
  16   1   5  1 o   9.480    9.619   180.00   0.82628   0.06
   3   0   8  1 o  17.571   17.824    0.00    0.82625   0.06
   4   5   6  1 o  44.561   45.159    0.00    0.82612   0.24
  20   0   2  1 o  14.702   14.898   180.00   0.82611   0.05
  10   1   7  1 o   2.582    2.611    0.00    0.82595   0.02
   3   6   5  1 o   6.458    6.604   180.00   0.82751   0.03
   1   1   8  1 o  18.245   18.604    0.00    0.82720   0.12
  15   5   2  1 o   0.033    0.033   180.00   0.82560   0.00
  19   1   3  1 o  52.475   52.666   180.00   0.82554   0.37
  16   4   3  1 o  36.064   35.894    0.00    0.82523   0.24
  17   4   2  1 o   3.939    3.875   180.00   0.82482   0.03
   5   7   3  1 o  43.787   42.831   180.00   0.82456   0.25
   9   4   6  1 o  24.621   24.013   180.00   0.82437   0.14
   2   1   8  1 o  20.536   20.009    0.00    0.82429   0.14
   3   0   7  2 o   1.753    1.751   180.00   0.81452   1.00
  20   2   0  1 o   5.110    4.973   180.00   0.82415   0.02
  18   0   4  1 o  21.994   21.388    0.00    0.82401   0.07
   9   2   7  1 o  17.374   16.892    0.00    0.82396   0.11
  13   6   1  1 o  26.661   25.923    0.00    0.82397   0.17
  14   5   3  1 o   0.255    0.246    0.00    0.82216   0.00
  14   0   6  1 o  464.518  447.658  180.00   0.82182   1.45
  19   3   1  1 o   8.338    8.029    0.00    0.82164   0.06
   7   3   7  1 o  32.342   31.136   180.00   0.82099   0.19
  16   5   0  1 o  33.912   32.663   180.00   0.82086   0.11
   0   4   7  1 o  13.298   12.809   180.00   0.82084   0.04
   9   7   1  1 o   4.328    4.169   180.00   0.82084   0.03
  13   2   6  1 o   1.893    1.824   180.00   0.82079   0.01
   4   6   5  1 o   0.734    0.707    0.00    0.82077   0.00
   4   0   5  2 o   1.200    1.154   180.00   0.81052   0.62
  11   6   3  1 o  20.408   19.813    0.00    0.82004   0.12
   1   4   7  1 o  62.689   61.002   180.00   0.81990   0.35
   4   0   8  1 o  166.880  163.435  180.00   0.81954   0.55
   3   1   8  1 o  10.630   10.415   180.00   0.81952   0.07
  20   1   2  1 o   0.204    0.200   180.00   0.81939   0.00
   3   1   6  2 o   1.353    1.299    0.00    0.80868   1.41
   8   7   2  1 o  60.240   59.655   180.00   0.81843   0.35
  20   2   1  1 o   3.418    3.357    0.00    0.81795   0.02
   5   5   6  1 o  94.715   91.696    0.00    0.81753   0.50
  18   1   4  1 o  47.997   46.110   180.00   0.81734   0.31
   2   4   7  1 o   1.356    1.289   180.00   0.81707   0.01
  18   4   0  1 o   1.911    1.792   180.00   0.81632   0.01
  14   1   6  1 o   4.821    4.697    0.00    0.81520   0.03
   9   6   4  1 o   0.135    0.134   180.00   0.81478   0.00
  16   5   1  1 o   3.124    3.096   180.00   0.81473   0.02
  10   5   5  1 o  46.911   46.855    0.00    0.81441   0.25
   6   7   3  1 o   1.168    1.171    0.00    0.81415   0.01
   4   1   8  1 o  62.695   62.337    0.00    0.81297   0.39
   3   4   7  1 o   1.351    1.326   180.00   0.81242   0.01
   5   6   5  1 o  133.323  130.601  180.00   0.81235   0.67
   3   2   4  2 o   0.850    0.821   180.00   0.80256   0.78
   4   1   3  2 o   0.044    0.042    0.00    0.80215   0.04
  15   4   4  1 o   0.042    0.041   180.00   0.81147   0.00
  12   3   6  1 o  10.508   10.143   180.00   0.81134   0.06
   5   0   8  1 o  11.534   11.123    0.00    0.81115   0.04
  18   4   1  1 o   0.088    0.085    0.00    0.81029   0.00
  10   7   0  1 o   1.551    1.490    0.00    0.80921   0.00
  13   4   5  1 o  28.941   27.808    0.00    0.80907   0.16
   0   2   8  1 o  306.905  295.413   0.00    0.80833   0.92
  18   3   3  1 o   9.542    9.260   180.00   0.80759   0.06
   1   2   8  1 o  87.982   85.632    0.00    0.80743   0.53
   6   5   6  1 o   1.571    1.530    0.00    0.80739   0.01
   8   3   7  1 o   7.176    7.036   180.00   0.80707   0.04
  10   4   6  1 o   1.560    1.543    0.00    0.80666   0.01
  16   2   5  1 o  44.217   43.818   180.00   0.80658   0.26
   1   0   9  2 o   0.367    0.350    0.00    0.79670   0.23
  11   1   7  1 o   0.280    0.278    0.00    0.80632   0.00
  10   2   7  1 o   9.457    9.425   180.00   0.80627   0.05
   4   4   7  1 o  18.256   18.256    0.00    0.80604   0.10
  19   2   3  1 o  48.015   48.104   180.00   0.80588   0.31
  13   6   2  1 o  170.373  170.860  180.00   0.80579   0.98
  13   5   4  1 o   0.905    0.912   180.00   0.80495   0.00
  14   6   0  1 o  144.533  145.613   0.00    0.80494   0.43
   5   1   8  1 o   2.489    2.508   180.00   0.80478   0.01
   2   2   8  1 o   2.970    2.993    0.00    0.80473   0.02
   1   7   4  1 o   0.868    0.874   180.00   0.80449   0.00
   0   8   0  1 o  50.896   51.288   180.00   0.80441   0.07
  19   3   2  1 o  222.121  222.076   0.00    0.80361   1.43
  10   7   1  1 o  74.857   74.369   180.00   0.80334   0.42
  15   3   5  1 o  51.243   50.189    0.00    0.80290   0.29
   9   7   2  1 o  26.216   25.641   180.00   0.80286   0.14
   6   6   5  1 o   2.731    2.621   180.00   0.80239   0.01
   7   7   3  1 o   6.185    5.927   180.00   0.80235   0.03
   2   7   4  1 o  54.951   51.548    0.00    0.80182   0.27
   6   0   8  1 o  240.251  221.915   0.00    0.80124   0.71
   2   8   0  1 o  94.614   87.102   180.00   0.80086   0.26
   3   2   8  1 o   5.232    4.836    0.00    0.80028   0.03
  20   2   2  1 o   6.315    5.849   180.00   0.80016   0.04
  21   1   1  1 o  12.750   11.908    0.00    0.79981   0.09
  14   6   1  1 o   9.632    9.189    0.00    0.79916   0.06
  12   6   3  1 o  21.922   20.983    0.00    0.79906   0.12
   0   8   1  1 o  94.583   91.554   180.00   0.79865   0.25
  18   2   4  1 o  25.052   24.368    0.00    0.79825   0.15
  17   3   4  1 o   1.172    1.140    0.00    0.79816   0.01
   5   4   7  1 o   0.889    0.864   180.00   0.79805   0.00
   1   8   1  1 o  176.442  171.101   0.00    0.79777   0.93
  10   6   4  1 o   4.654    4.505   180.00   0.79766   0.02
   3   7   4  1 o   1.272    1.225   180.00   0.79742   0.01
  16   5   2  1 o   1.024    0.981   180.00   0.79714   0.01
  14   2   6  1 o  21.343   20.380   180.00   0.79626   0.12
  17   1   5  1 o  19.067   18.252   180.00   0.79602   0.11
   7   5   6  1 o  22.606   21.679    0.00    0.79587   0.11
  15   5   3  1 o  71.002   68.182    0.00    0.79578   0.39
  11   5   5  1 o  215.165  207.223  180.00   0.79558   1.07
  15   0   6  1 o  42.491   40.996    0.00    0.79547   0.12
   2   8   1  1 o  25.961   25.189    0.00    0.79516   0.14
   6   1   8  1 o  112.186  109.004   0.00    0.79510   0.64
  17   4   3  1 o  27.058   26.304    0.00    0.79508   0.16
   4   2   8  1 o  18.782   18.839   180.00   0.79418   0.10
  18   4   2  1 o  65.284   67.849    0.00    0.79299   0.39
  20   3   0  1 o  377.052  387.809  180.00   0.79231   1.19
   9   3   7  1 o  11.256   11.499    0.00    0.79213   0.06
   4   7   4  1 o  44.145   43.105   180.00   0.79139   0.21
   7   6   5  1 o  73.721   70.157   180.00   0.79109   0.34
   3   8   1  1 o  22.371   20.857    0.00    0.79088   0.11
  19   0   4  1 o  15.153   13.655    0.00    0.79057   0.04
   4   8   0  1 o  18.971   16.888   180.00   0.79046   0.05
  20   1   3  1 o   0.012    0.010    0.00    0.79021   0.00
   7   0   8  1 o  40.206   33.828   180.00   0.78998   0.11
  15   1   6  1 o   1.797    1.442   180.00   0.78946   0.01
   8   7   3  1 o  13.893   11.080    0.00    0.78935   0.07
   5   0   0  2 o   5.023    4.959   180.00   0.77838   1.09
  13   3   6  1 o   1.114    0.887   180.00   0.78931   0.01
  21   0   2  1 o   2.769    2.185   180.00   0.78902   0.01
   6   4   7  1 o   6.565    5.216   180.00   0.78861   0.03
  11   4   6  1 o   0.595    0.480    0.00    0.78835   0.00
   2   1   8  2 o   0.937    0.895    0.00    0.77737   0.94
  11   2   7  1 o   2.631    2.206    0.00    0.78798   0.01
  20   3   1  1 o   1.349    1.291    0.00    0.78679   0.01
   5   2   8  1 o  46.859   45.455   180.00   0.78654   0.25
  10   7   2  1 o  62.088   60.387    0.00    0.78647   0.31
  12   1   7  1 o  30.255   29.513    0.00    0.78636   0.16
  17   5   1  1 o   0.376    0.366    0.00    0.78567   0.00
  14   4   5  1 o  135.432  131.458   0.00    0.78555   0.67
  11   7   1  1 o   3.777    3.644    0.00    0.78525   0.02
   5   0   1  2 o   0.961    1.079    0.00    0.77402   0.41
   4   8   1  1 o   2.532    2.430    0.00    0.78499   0.01
  19   1   4  1 o  43.300   41.368   180.00   0.78467   0.24
  16   4   4  1 o  20.625   19.643    0.00    0.78441   0.11
   7   1   8  1 o   9.233    8.760    0.00    0.78410   0.05
   5   7   4  1 o   2.676    2.529   180.00   0.78383   0.01
   8   5   6  1 o  100.806  94.236   180.00   0.78318   0.46
  21   1   2  1 o   0.374    0.350    0.00    0.78315   0.00
  14   6   2  1 o  23.901   22.247   180.00   0.78254   0.12
   0   8   2  1 o   1.089    1.023    0.00    0.78206   0.00
  21   2   1  1 o  17.841   16.856    0.00    0.78190   0.11
  14   5   4  1 o  39.139   37.159    0.00    0.78177   0.19
   4   1   4  2 o   0.046    0.046    0.00    0.77047   0.04
   1   8   2  1 o  16.152   15.586   180.00   0.78124   0.08
  11   6   4  1 o   0.205    0.201    0.00    0.77994   0.00
   2   8   2  1 o  12.333   12.244    0.00    0.77879   0.06
   8   6   5  1 o  24.483   24.261    0.00    0.77862   0.11
  19   4   1  1 o  35.839   35.397   180.00   0.77843   0.20
  17   2   5  1 o   1.804    1.779   180.00   0.77835   0.01
  13   6   3  1 o  10.921   10.665    0.00    0.77799   0.05
   7   4   7  1 o  32.399   31.522   180.00   0.77787   0.15
   5   8   1  1 o   4.824    4.655   180.00   0.77761   0.02
   8   0   8  1 o   2.458    2.369   180.00   0.77756   0.01
   6   2   8  1 o  29.809   28.664    0.00    0.77750   0.15
   1   3   8  1 o   2.438    2.338   180.00   0.77741   0.01
  16   3   5  1 o   4.665    4.416   180.00   0.77665   0.02
  10   3   7  1 o  16.782   15.947   180.00   0.77638   0.08
  12   5   5  1 o  25.491   24.219    0.00    0.77638   0.12
  19   3   3  1 o  13.772   13.281    0.00    0.77603   0.07
   9   7   3  1 o   0.167    0.171    0.00    0.77535   0.00
  22   0   0  1 o   3.985    4.203    0.00    0.77509   0.01
   2   3   8  1 o   0.176    0.188    0.00    0.77500   0.00
   6   7   4  1 o   2.140    2.304   180.00   0.77487   0.01
  15   6   1  1 o   3.880    4.182   180.00   0.77487   0.02
   3   8   2  1 o   3.230    3.514   180.00   0.77476   0.01
  20   2   3  1 o   0.010    0.011   180.00   0.77292   0.00
   0   6   6  1 o  22.104   23.076   180.00   0.77247   0.05
   6   8   0  1 o  49.272   54.949    0.00    0.77401   0.12
  15   2   6  1 o   5.488    5.694    0.00    0.77222   0.03
   8   1   8  1 o  55.963   57.736    0.00    0.77195   0.28
  12   7   0  1 o  22.134   22.801    0.00    0.77188   0.05
   3   2   5  2 o   4.498    4.745   180.00   0.76244   3.48
   1   6   6  1 o  62.808   64.441    0.00    0.77168   0.26
   3   3   8  1 o   5.345    5.409    0.00    0.77103   0.03
  20   3   2  1 o  67.859   68.547    0.00    0.77092   0.37
   5   0   2  2 o   1.517    1.544   180.00   0.76138   0.60
   4   0   6  2 o   0.423    0.424    0.00    0.76091   0.17
  16   5   3  1 o   4.583    4.602   180.00   0.77020   0.02
  16   0   6  1 o  16.221   16.275    0.00    0.76992   0.04
  17   5   2  1 o   6.539    6.560   180.00   0.76987   0.03
  12   4   6  1 o   0.029    0.029   180.00   0.76965   0.00
  22   1   0  1 o  156.824  157.166   0.00    0.76952   0.46
   9   5   6  1 o  22.683   22.732   180.00   0.76951   0.10
  11   7   2  1 o   0.297    0.298   180.00   0.76947   0.00
   2   6   6  1 o   2.119    2.122    0.00    0.76932   0.01
  12   2   7  1 o  66.030   66.137   180.00   0.76932   0.31
  18   3   4  1 o  242.624  242.962  180.00   0.76921   1.22
   4   8   2  1 o  28.693   28.734    0.00    0.76922   0.13
   6   8   1  1 o  21.424   21.449    0.00    0.76886   0.10
  19   2   4  1 o   4.134    4.157   180.00   0.76773   0.02
  14   3   6  1 o  23.277   23.444    0.00    0.76743   0.11
  18   1   5  1 o  118.562  119.488   0.00    0.76729   0.59
   7   2   8  1 o   7.516    7.578   180.00   0.76720   0.04
  12   7   1  1 o   6.693    6.762   180.00   0.76677   0.03
  18   4   3  1 o   2.779    2.810   180.00   0.76645   0.01
  21   2   2  1 o   0.009    0.009    0.00    0.76632   0.00
  13   1   7  1 o   2.688    2.720   180.00   0.76625   0.01
   8   4   7  1 o  53.937   54.595    0.00    0.76601   0.23
   1   5   7  1 o  28.410   28.762   180.00   0.76586   0.12
   4   3   8  1 o  45.705   46.292   180.00   0.76557   0.21
   3   6   6  1 o   1.295    1.312    0.00    0.76544   0.01
   9   6   5  1 o  30.457   30.914   180.00   0.76517   0.13
   7   7   4  1 o   3.855    3.945    0.00    0.76468   0.02
  16   1   6  1 o   3.212    3.307    0.00    0.76447   0.02
  22   1   1  1 o  24.864   25.598   180.00   0.76447   0.14
   9   0   8  1 o   0.161    0.167   180.00   0.76418   0.00
   2   5   7  1 o  16.276   17.234    0.00    0.76355   0.07
  19   4   2  1 o   1.526    1.623    0.00    0.76305   0.01
  18   5   0  1 o  34.428   36.582   180.00   0.76294   0.09
  15   4   5  1 o  46.234   48.726   180.00   0.76243   0.21
   5   8   2  1 o   0.397    0.416   180.00   0.76227   0.00
  12   6   4  1 o  23.381   24.215    0.00    0.76183   0.10
   3   1   7  2 o   1.484    1.573    0.00    0.75135   1.19
  10   7   3  1 o  10.330   10.337   180.00   0.76056   0.04
   2   0   9  2 o   1.166    1.237   180.00   0.75090   0.54
   4   6   6  1 o   0.012    0.012   180.00   0.76010   0.00
  11   3   7  1 o  24.563   24.659   180.00   0.76001   0.11
   3   5   7  1 o   2.150    2.175   180.00   0.75975   0.01
  15   6   2  1 o  26.544   26.921    0.00    0.75969   0.12
  20   0   4  1 o   0.089    0.092   180.00   0.75938   0.00
  15   5   4  1 o   9.182    9.692    0.00    0.75898   0.04
   7   8   1  1 o  10.440   11.080    0.00    0.75890   0.05
   9   1   8  1 o  14.105   15.026   180.00   0.75884   0.07
   5   3   8  1 o  24.566   26.393   180.00   0.75872   0.11
   3   3   0  2 o  17.294   18.814    0.00    0.74900   2.87
  17   4   4  1 o   1.215    1.334   180.00   0.75837   0.01
  18   5   1  1 o  46.538   51.941    0.00    0.75802   0.23
  21   1   3  1 o  30.532   34.498    0.00    0.75756   0.16
   3   0   8  2 o   8.650    9.425   180.00   0.74810   3.65
  13   5   5  1 o   8.227    9.334   180.00   0.75701   0.03
  14   6   3  1 o   1.491    1.692   180.00   0.75701   0.01
   1   7   5  1 o  171.252  193.739  180.00   0.75663   0.65
   0   8   3  1 o  58.236   65.819   180.00   0.75657   0.12
  16   6   0  1 o   9.006   10.036   180.00   0.75599   0.02
   8   2   8  1 o  54.628   60.536   180.00   0.75581   0.25
   1   8   3  1 o  64.428   71.433   180.00   0.75583   0.26
  10   5   6  1 o  17.708   19.229    0.00    0.75504   0.07
  22   0   2  1 o   0.060    0.065   180.00   0.75503   0.00
  21   3   1  1 o   2.799    3.011    0.00    0.75455   0.01
   4   5   7  1 o   0.115    0.124    0.00    0.75453   0.00
   2   7   5  1 o   3.240    3.475    0.00    0.75441   0.01
  20   1   4  1 o   4.392    4.681   180.00   0.75415   0.02
   6   8   2  1 o   0.344    0.365    0.00    0.75403   0.00
   2   8   3  1 o  35.116   36.947    0.00    0.75361   0.14
  22   2   0  1 o   4.879    5.126   180.00   0.75353   0.01
   8   7   4  1 o  12.151   12.742    0.00    0.75340   0.05
   5   6   6  1 o   7.587    7.955   180.00   0.75339   0.03
  20   4   0  1 o  12.425   13.022    0.00    0.75335   0.03
   9   4   7  1 o   7.814    8.179   180.00   0.75320   0.03
   8   8   0  1 o   0.364    0.382   180.00   0.75260   0.00
  12   7   2  1 o  16.138   17.020    0.00    0.75206   0.07
  18   2   5  1 o   1.308    1.386    0.00    0.75144   0.01
  17   3   5  1 o   1.290    1.367    0.00    0.75136   0.01
  16   6   1  1 o  11.317   12.000   180.00   0.75120   0.05
   5   0   3  2 o   0.336    0.384    0.00    0.74161   0.12
  10   6   5  1 o   0.593    0.630   180.00   0.75094   0.00
  13   4   6  1 o  12.967   13.775    0.00    0.75077   0.05
   3   7   5  1 o   3.757    3.992    0.00    0.75074   0.01
   6   3   8  1 o  14.914   15.865   180.00   0.75059   0.06
  13   2   7  1 o  25.614   27.282   180.00   0.75046   0.11
  10   0   8  1 o  120.840  129.417   0.00    0.75000   0.27
   3   8   3  1 o   4.286    4.593   180.00   0.74995   0.02
  22   1   2  1 o  20.169   21.635   180.00   0.74988   0.10
  16   2   6  1 o   2.977    3.242    0.00    0.74878   0.01
  22   2   1  1 o   1.661    1.808   180.00   0.74878   0.01
  20   4   1  1 o   0.026    0.028    0.00    0.74860   0.00
  13   7   1  1 o  44.437   48.375    0.00    0.74810   0.19
   5   5   7  1 o  28.909   31.436    0.00    0.74797   0.11
   8   8   1  1 o   3.087    3.354    0.00    0.74787   0.01
  20   3   3  1 o  33.374   36.493    0.00    0.74647   0.16
  14   1   7  1 o   0.907    1.000   180.00   0.74618   0.00
  15   3   6  1 o  15.840   17.605    0.00    0.74584   0.07
   4   7   5  1 o  35.139   39.146    0.00    0.74570   0.13
  17   5   3  1 o  15.234   17.003   180.00   0.74551   0.07
   6   6   6  1 o  62.271   69.515    0.00    0.74543   0.23
  17   0   6  1 o   1.312    1.463    0.00    0.74526   0.00
  11   7   3  1 o  119.679  133.251  180.00   0.74515   0.48
  10   1   8  1 o  28.934   32.057    0.00    0.74496   0.12
   4   8   3  1 o  66.502   73.611    0.00    0.74493   0.26
   4   2   0  2 o   3.099    3.002   180.00   0.73550   0.99
   7   8   2  1 o   3.557    3.890   180.00   0.74462   0.01
   4   1   5  2 o   0.089    0.086    0.00    0.73476   0.06
  18   5   2  1 o  14.132   15.017   180.00   0.74379   0.06
   9   2   8  1 o   0.152    0.162   180.00   0.74350   0.00
  13   6   4  1 o  16.763   17.857    0.00    0.74350   0.07
  12   3   7  1 o   6.900    7.432   180.00   0.74322   0.03
   3   3   2  2 o   6.131    5.961    0.00    0.73381   1.90
  21   2   3  1 o   3.928    4.439   180.00   0.74229   0.02
   0   0  10  2 o   0.063    0.064    0.00    0.73254   0.00
  19   3   4  1 o  18.779   21.392   180.00   0.74179   0.08
   7   3   8  1 o   0.397    0.451   180.00   0.74131   0.00
   4   2   1  2 o   1.492    1.531    0.00    0.73182   0.94
   0   4   8  1 o  26.996   30.529   180.00   0.74121   0.05
   9   7   4  1 o   0.683    0.772    0.00    0.74120   0.00
   1   4   8  1 o  27.723   30.531   180.00   0.74051   0.11
  21   3   2  1 o  31.048   34.204   180.00   0.74051   0.15
  17   1   6  1 o   0.069    0.075   180.00   0.74031   0.00
   6   5   7  1 o   7.742    8.371    0.00    0.74018   0.03
  19   1   5  1 o   6.100    6.554    0.00    0.74007   0.03
  11   5   6  1 o   8.909    9.503    0.00    0.73996   0.03
  16   4   5  1 o  18.963   20.091   180.00   0.73985   0.08
  10   4   7  1 o   1.670    1.742    0.00    0.73961   0.01
   5   7   5  1 o  38.362   39.338   180.00   0.73937   0.13
  19   4   3  1 o  84.012   85.845    0.00    0.73932   0.37
  20   2   4  1 o  18.852   18.939    0.00    0.73907   0.08
   5   8   3  1 o  51.333   49.961   180.00   0.73861   0.19
   2   4   8  1 o  17.096   16.446   180.00   0.73842   0.07
  14   5   5  1 o  16.026   15.047   180.00   0.73764   0.06
  16   6   2  1 o  17.949   16.910    0.00    0.73734   0.08
   1   1   9  1 o   2.942    2.816   180.00   0.73675   0.01
  16   5   4  1 o   0.689    0.661    0.00    0.73670   0.00
   7   6   6  1 o  34.124   32.940    0.00    0.73634   0.12
  15   6   3  1 o  25.542   24.680   180.00   0.73626   0.10
  11   6   5  1 o  14.483   14.016   180.00   0.73610   0.05
   9   8   1  1 o   1.171    1.134    0.00    0.73594   0.00
  11   0   8  1 o  24.305   23.521    0.00    0.73521   0.05
  22   2   2  1 o  61.777   59.743    0.00    0.73506   0.29
   3   4   8  1 o   0.421    0.407    0.00    0.73498   0.00
  20   4   2  1 o  19.223   18.576   180.00   0.73489   0.09
   2   1   9  1 o   1.900    1.835    0.00    0.73469   0.01
  13   7   2  1 o  19.138   18.486    0.00    0.73441   0.08
   8   8   2  1 o   8.143    7.876   180.00   0.73420   0.03
  14   7   0  1 o  37.509   36.511    0.00    0.73377   0.08
  18   4   4  1 o   0.123    0.121   180.00   0.73341   0.00
  23   1   1  1 o  43.204   44.234   180.00   0.73208   0.21
  14   4   6  1 o  19.338   19.765   180.00   0.73186   0.07
   6   7   5  1 o   5.814    5.939   180.00   0.73184   0.02
  19   5   1  1 o  56.675   57.761   180.00   0.73174   0.25
   4   2   2  2 o   0.754    0.678   180.00   0.72111   0.45
  14   2   7  1 o   3.351    3.395   180.00   0.73157   0.01
   3   1   9  1 o  28.778   28.754    0.00    0.73131   0.12
   7   5   7  1 o   0.308    0.307   180.00   0.73127   0.00
   3   2   6  2 o   0.012    0.011   180.00   0.72070   0.01
   6   8   3  1 o  13.594   13.397   180.00   0.73111   0.05
   8   3   8  1 o  22.437   21.966   180.00   0.73102   0.09
  11   1   8  1 o   1.286    1.199   180.00   0.73046   0.01
   1   0  10  2 o   0.000    0.000    0.00    0.71990   0.00
  10   2   8  1 o  31.977   29.690   180.00   0.73042   0.12
  21   0   4  1 o   6.330    5.797    0.00    0.73027   0.01
   4   4   8  1 o   7.649    6.993   180.00   0.73025   0.03
  14   7   1  1 o   8.391    7.239    0.00    0.72939   0.03
  12   7   3  1 o   8.587    7.395   180.00   0.72931   0.03
  22   3   0  1 o   4.081    3.519    0.00    0.72896   0.01
  10   7   4  1 o  29.111   26.029   180.00   0.72824   0.10
  17   6   1  1 o   0.001    0.001   180.00   0.72824   0.00
  10   8   0  1 o  24.070   22.333   180.00   0.72752   0.05
  22   1   3  1 o  36.923   34.504    0.00    0.72733   0.16
  18   3   5  1 o   9.646    9.087   180.00   0.72706   0.04
   5   0   4  2 o   0.738    0.687   180.00   0.71636   0.23
   4   1   9  1 o  45.683   43.457    0.00    0.72664   0.19
  15   1   7  1 o   1.338    1.279   180.00   0.72629   0.01
   8   6   6  1 o  59.563   56.951   180.00   0.72625   0.20
  13   3   7  1 o  37.006   35.393   180.00   0.72618   0.14
  17   2   6  1 o   9.022    8.627   180.00   0.72604   0.03
  19   2   5  1 o  17.529   16.716    0.00    0.72581   0.07
  21   1   4  1 o   0.445    0.422   180.00   0.72561   0.00
  11   4   7  1 o   0.872    0.822   180.00   0.72542   0.00
  14   6   4  1 o  147.982  138.108  180.00   0.72513   0.54
   0   8   4  1 o  70.445   65.004    0.00    0.72474   0.12
  16   3   6  1 o  45.688   42.095   180.00   0.72466   0.17
  22   3   1  1 o  21.257   19.586    0.00    0.72466   0.09
  12   5   6  1 o  25.648   23.572    0.00    0.72444   0.09
   9   8   2  1 o   5.615    5.044    0.00    0.72290   0.02
   5   4   8  1 o   2.300    2.112    0.00    0.72430   0.01
   1   2   9  1 o  37.430   33.524    0.00    0.72268   0.15
   1   8   4  1 o   8.562    7.858    0.00    0.72409   0.03
   7   8   3  1 o   9.634    8.615   180.00   0.72252   0.03
  23   0   2  1 o   0.149    0.136    0.00    0.72378   0.00
   2   8   4  1 o  24.783   22.097   180.00   0.72213   0.08
   0   2   9  1 o  106.705  96.714    0.00    0.72333   0.21
  18   5   3  1 o  12.356   11.014    0.00    0.72176   0.05
  10   8   1  1 o   0.192    0.174   180.00   0.72325   0.00
   7   7   5  1 o   7.393    6.686   180.00   0.72323   0.02
   4   0   7  2 o   0.270    0.280   180.00   0.71257   0.09
  18   0   6  1 o   0.387    0.346   180.00   0.72153   0.00
   8   5   7  1 o  76.049   68.085    0.00    0.72139   0.25
   2   1   9  2 o   3.996    4.049    0.00    0.71218   2.91
  12   6   5  1 o   0.023    0.021    0.00    0.72082   0.00
   5   1   9  1 o   4.225    3.838   180.00   0.72078   0.02
   2   2   9  1 o  19.856   18.061   180.00   0.72074   0.08
  21   4   1  1 o   0.078    0.071   180.00   0.72067   0.00
  12   0   8  1 o  381.550  355.053   0.00    0.71998   0.72
   9   3   8  1 o  23.639   22.101    0.00    0.71986   0.08
  23   1   2  1 o   5.575    5.325    0.00    0.71924   0.02
  19   5   2  1 o   3.898    3.744    0.00    0.71892   0.02
   3   8   4  1 o   2.222    2.134    0.00    0.71892   0.01
   2   2   8  2 o   4.533    4.226   180.00   0.70979   1.51
  21   3   3  1 o  50.431   48.485    0.00    0.71877   0.21
  15   5   5  1 o  46.772   45.010   180.00   0.71840   0.16
  23   2   1  1 o   2.151    2.070    0.00    0.71827   0.01
  17   4   5  1 o  41.725   40.076   180.00   0.71789   0.15
   3   2   9  1 o   9.259    8.856    0.00    0.71754   0.04
   6   4   8  1 o  21.041   20.016   180.00   0.71722   0.07
  18   1   6  1 o  110.108  104.364   0.00    0.71704   0.41
  11   2   8  1 o   9.336    8.787   180.00   0.71674   0.03
  14   7   2  1 o  29.616   27.835   180.00   0.71669   0.11
  16   6   3  1 o   1.820    1.684   180.00   0.71587   0.01
  20   3   4  1 o  62.155   57.506    0.00    0.71585   0.24
  17   6   2  1 o   2.833    2.628   180.00   0.71560   0.01
  12   1   8  1 o  26.972   25.072    0.00    0.71552   0.10
   9   6   6  1 o   5.817    5.449   180.00   0.71531   0.02
  17   5   4  1 o   3.095    2.946    0.00    0.71500   0.01
  11   7   4  1 o   8.444    8.203    0.00    0.71469   0.03
   4   8   4  1 o   1.144    1.127   180.00   0.71449   0.00
  20   1   5  1 o  19.631   19.593   180.00   0.71430   0.08
   6   1   9  1 o  45.027   46.355   180.00   0.71380   0.17
  22   2   3  1 o  13.718   14.135    0.00    0.71378   0.06
   8   7   5  1 o   1.230    1.273    0.00    0.71367   0.00
  20   4   3  1 o  21.738   22.549   180.00   0.71362   0.08
   4   2   3  2 o   1.635    1.735    0.00    0.70425   0.90
  13   7   3  1 o  69.915   73.109   180.00   0.71318   0.24
   4   2   9  1 o  10.440   10.916   180.00   0.71313   0.04
  15   4   6  1 o  47.721   49.877   180.00   0.71307   0.16
   0   6   7  1 o   0.383    0.400   180.00   0.71300   0.00
   8   8   3  1 o   6.629    6.922    0.00    0.71299   0.02
  15   2   7  1 o  47.382   49.269    0.00    0.71280   0.17
   2   9   0  1 o  21.778   22.424    0.00    0.71253   0.04
   1   6   7  1 o  34.577   35.333    0.00    0.71238   0.10
  22   3   2  1 o   4.577    4.633    0.00    0.71220   0.02
  21   2   4  1 o  18.465   18.649   180.00   0.71216   0.07
  10   8   2  1 o  18.267   17.545   180.00   0.71086   0.06
  20   5   0  1 o   0.800    0.767   180.00   0.71079   0.00
  12   4   7  1 o  18.943   18.166    0.00    0.71078   0.06
  15   7   1  1 o  37.661   36.113    0.00    0.71077   0.14
   9   5   7  1 o   0.564    0.540   180.00   0.71066   0.00
   2   6   7  1 o  15.316   14.614    0.00    0.71052   0.05
  24   0   0  1 o   4.854    4.629    0.00    0.71050   0.01
   1   9   1  1 o  27.838   26.467   180.00   0.71036   0.09
  18   6   0  1 o   1.332    1.255   180.00   0.71003   0.00
  11   8   1  1 o   0.975    0.917    0.00    0.70996   0.00
  19   4   4  1 o   0.001    0.001   180.00   0.70953   0.00
   7   4   8  1 o   4.834    4.415    0.00    0.70911   0.02
  14   3   7  1 o   6.148    5.604    0.00    0.70902   0.02
   5   8   4  1 o   0.244    0.222    0.00    0.70891   0.00
  13   5   6  1 o  12.898   11.753    0.00    0.70862   0.04
   2   9   1  1 o   8.080    7.382    0.00    0.70851   0.03
  21   4   2  1 o   4.584    4.204    0.00    0.70841   0.02
   1   7   6  1 o   2.374    2.187   180.00   0.70831   0.01
   5   1   0  2 o   0.009    0.009   180.00   0.69901   0.00
  10   3   8  1 o  31.953   30.070   180.00   0.70797   0.11
   5   2   9  1 o  18.212   17.614    0.00    0.70759   0.07
   3   6   7  1 o  21.224   20.698    0.00    0.70745   0.06
   3   1   8  2 o   2.439    2.483    0.00    0.69827   1.52
  15   6   4  1 o  23.657   23.751   180.00   0.70683   0.08
  20   5   1  1 o  214.022  215.132  180.00   0.70680   0.82
  16   1   7  1 o   2.656    2.682    0.00    0.70669   0.01
   2   7   6  1 o   4.258    4.336   180.00   0.70649   0.01
   4   1   6  2 o   0.913    0.970   180.00   0.69719   0.52
  24   1   0  1 o   3.743    3.867    0.00    0.70620   0.01
  23   2   2  1 o  48.361   50.173    0.00    0.70613   0.20
  18   6   1  1 o  14.778   15.403   180.00   0.70605   0.05
   7   1   9  1 o   0.012    0.012   180.00   0.70580   0.00
   1   1  10  2 o   0.481    0.518   180.00   0.69647   0.17
   3   9   1  1 o  17.918   19.236    0.00    0.70548   0.06
  13   6   5  1 o  35.697   38.566    0.00    0.70524   0.11
   4   9   0  1 o  266.878  288.555   0.00    0.70518   0.44
   5   1   1  2 o   1.153    1.230   180.00   0.69585   0.63
  13   0   8  1 o  99.858   106.640   0.00    0.70446   0.17
  18   2   6  1 o  38.454   40.340    0.00    0.70405   0.13
  17   3   6  1 o  16.040   16.780    0.00    0.70398   0.05
  19   3   5  1 o   1.415    1.467    0.00    0.70378   0.00
  10   6   6  1 o  22.295   23.001   180.00   0.70364   0.07
   3   7   6  1 o   0.492    0.504   180.00   0.70348   0.00
   9   7   5  1 o  69.393   70.688    0.00    0.70327   0.21
   4   6   7  1 o  23.576   23.984    0.00    0.70323   0.07
  22   0   4  1 o  13.542   13.708   180.00   0.70307   0.03
  12   2   8  1 o   7.036    7.025   180.00   0.70261   0.02
   9   8   3  1 o  39.910   39.862   180.00   0.70262   0.13
   3   3   4  2 o   2.731    2.588    0.00    0.69326   0.70
  24   1   1  1 o   0.269    0.266   180.00   0.70229   0.00
   6   8   4  1 o  93.724   92.779    0.00    0.70226   0.28
  20   2   5  1 o  15.527   15.266   180.00   0.70145   0.05
   4   9   1  1 o   0.005    0.005    0.00    0.70129   0.00
   6   2   9  1 o  46.260   45.725    0.00    0.70098   0.16
   1   3   9  1 o   1.832    1.813    0.00    0.70092   0.01
  12   7   4  1 o  13.034   12.940   180.00   0.70067   0.04
  13   1   8  1 o   0.368    0.367   180.00   0.70027   0.00
   8   4   8  1 o  10.123   10.086    0.00    0.70009   0.03
  12   8   0  1 o  110.799  110.398   0.00    0.70003   0.18
   1   5   8  1 o   0.102    0.102    0.00    0.69997   0.00
  16   5   5  1 o  22.518   22.470    0.00    0.69942   0.07
   4   7   6  1 o  32.894   32.846    0.00    0.69932   0.09
  23   1   3  1 o  10.493   10.483   180.00   0.69926   0.04
  10   5   7  1 o   7.415    7.412    0.00    0.69922   0.02
   2   3   9  1 o  12.796   12.799   180.00   0.69915   0.04
  15   7   2  1 o   0.145    0.145   180.00   0.69901   0.00
  19   5   3  1 o  91.635   91.875    0.00    0.69897   0.32
  22   1   4  1 o   3.618    3.631    0.00    0.69891   0.01
  19   0   6  1 o   0.542    0.545   180.00   0.69876   0.00
   1   9   2  1 o   9.001    9.084   180.00   0.69861   0.03
   3   0   9  2 o   1.454    1.604   180.00   0.68947   0.46
  22   4   0  1 o   1.488    1.515    0.00    0.69827   0.00
  11   8   2  1 o   5.815    5.927   180.00   0.69823   0.02
   2   5   8  1 o  44.760   45.654    0.00    0.69821   0.13
   5   6   7  1 o   0.318    0.327    0.00    0.69791   0.00
   8   1   9  1 o  55.250   59.018   180.00   0.69690   0.19
  14   7   3  1 o   2.584    2.760   180.00   0.69692   0.01
  23   3   1  1 o  47.591   50.850   180.00   0.69689   0.18
   2   9   2  1 o  16.405   17.543   180.00   0.69686   0.05
  18   4   5  1 o   6.721    7.215   180.00   0.69661   0.02
   5   0   5  2 o   0.390    0.408    0.00    0.68739   0.10
   3   3   9  1 o   1.236    1.325   180.00   0.69623   0.00
  12   8   1  1 o   0.346    0.371   180.00   0.69622   0.00
  16   7   0  1 o   9.758   10.444    0.00    0.69612   0.02
   5   9   1  1 o   0.234    0.250   180.00   0.69601   0.00
  17   6   3  1 o  112.739  120.104  180.00   0.69591   0.37
  13   4   7  1 o  16.806   17.861   180.00   0.69583   0.05
   5   1   2  2 o   0.457    0.470    0.00    0.68662   0.24
  11   3   8  1 o   8.728    9.179    0.00    0.69550   0.03
   3   5   8  1 o   0.447    0.467    0.00    0.69530   0.00
  20   5   2  1 o   1.699    1.768   180.00   0.69522   0.01
  24   0   2  1 o  63.696   65.630   180.00   0.69495   0.12
  19   1   6  1 o  15.515   15.805   180.00   0.69467   0.05
   7   8   4  1 o  18.327   18.650    0.00    0.69465   0.05
   2   0  10  2 o   0.728    0.767    0.00    0.68557   0.24
  18   6   2  1 o   5.160    5.219    0.00    0.69451   0.02
  16   4   6  1 o   0.699    0.706   180.00   0.69449   0.00
  22   4   1  1 o   2.160    2.183   180.00   0.69449   0.01
  16   2   7  1 o   2.401    2.397    0.00    0.69424   0.01
   5   7   6  1 o   9.221    9.136   180.00   0.69409   0.03
  18   5   4  1 o  33.707   33.191   180.00   0.69397   0.11
   3   9   2  1 o  16.519   16.261   180.00   0.69396   0.05
  24   2   0  1 o  156.094  152.212  180.00   0.69378   0.30
   6   9   0  1 o   6.762    6.480   180.00   0.69342   0.01
   7   2   9  1 o  19.434   18.604   180.00   0.69340   0.06
  22   3   3  1 o   8.387    7.887    0.00    0.69279   0.03
  14   5   6  1 o  18.796   17.668   180.00   0.69266   0.06
  16   7   1  1 o   3.205    3.025   180.00   0.69237   0.01
   4   3   9  1 o  69.065   65.566    0.00    0.69220   0.22
  10   7   5  1 o  19.624   18.647    0.00    0.69218   0.06
  15   3   7  1 o   0.320    0.308   180.00   0.69189   0.00
   6   6   7  1 o   7.170    7.019    0.00    0.69157   0.02
   4   2   4  2 o   0.226    0.215   180.00   0.68252   0.11
  10   8   3  1 o  10.265   10.053    0.00    0.69156   0.03
  11   6   6  1 o   8.017    7.923    0.00    0.69139   0.02
  21   3   4  1 o   2.416    2.399    0.00    0.69131   0.01
   4   5   8  1 o  13.578   13.490   180.00   0.69129   0.04
  24   1   2  1 o   1.868    1.896   180.00   0.69093   0.01
   9   4   8  1 o   2.721    2.899   180.00   0.69027   0.01
  24   2   1  1 o   0.187    0.202    0.00    0.69007   0.00
   4   9   2  1 o  10.559   11.447   180.00   0.68998   0.03
  21   1   5  1 o  28.659   31.162    0.00    0.68991   0.10
   6   9   1  1 o   2.268    2.482    0.00    0.68972   0.01
  14   6   5  1 o  34.279   37.626    0.00    0.68950   0.10
  21   4   3  1 o  84.788   92.982    0.00    0.68930   0.29
   0   8   5  1 o  101.936  111.567   0.00    0.68916   0.14
  14   0   8  1 o   1.615    1.753   180.00   0.68876   0.00
  16   6   4  1 o   1.740    1.887    0.00    0.68872   0.01
   1   8   5  1 o   1.691    1.830    0.00    0.68860   0.00
   3   2   7  2 o   3.225    3.126   180.00   0.67924   1.68
  13   2   8  1 o  38.611   41.437    0.00    0.68816   0.12
   6   7   6  1 o  47.629   50.681   180.00   0.68785   0.13
  17   1   7  1 o  17.550   18.405   180.00   0.68747   0.05
   9   1   9  1 o  40.936   42.513    0.00    0.68722   0.13
  23   2   3  1 o   3.754    3.897    0.00    0.68720   0.01
  11   5   7  1 o   3.590    3.725    0.00    0.68719   0.01
   5   3   9  1 o  17.895   18.527   180.00   0.68712   0.06
   2   8   5  1 o  21.758   22.413   180.00   0.68692   0.06
  22   2   4  1 o  17.955   18.477   180.00   0.68687   0.06
  20   4   4  1 o   3.190    3.278    0.00    0.68672   0.01
  13   7   4  1 o   0.080    0.082    0.00    0.68634   0.00
   5   5   8  1 o   0.716    0.740    0.00    0.68623   0.00
   8   8   4  1 o  31.309   32.405   180.00   0.68616   0.09
  23   3   2  1 o  53.807   56.279   180.00   0.68579   0.19
  12   8   2  1 o  35.048   36.802   180.00   0.68515   0.11
   8   2   9  1 o   3.647    3.812   180.00   0.68496   0.01
   5   9   2  1 o  89.087   93.103    0.00    0.68495   0.26
  14   1   8  1 o  15.865   16.527   180.00   0.68485   0.05
  19   6   1  1 o   6.022    6.226    0.00    0.68467   0.02
   7   6   7  1 o   1.655    1.679    0.00    0.68429   0.00
   3   8   5  1 o  14.991   15.096    0.00    0.68415   0.04
  18   3   6  1 o   1.945    1.932   180.00   0.68388   0.01
  22   4   2  1 o  13.488   13.194   180.00   0.68350   0.05
  21   5   1  1 o  42.076   40.681    0.00    0.68315   0.14
  19   2   6  1 o   0.277    0.266   180.00   0.68284   0.00
  12   3   8  1 o  19.796   18.900    0.00    0.68256   0.06
   7   9   1  1 o  13.783   13.146   180.00   0.68250   0.04
  13   8   1  1 o  128.887  122.050   0.00    0.68215   0.39
  20   3   5  1 o  29.179   27.029   180.00   0.68150   0.09
  16   7   2  1 o   1.150    1.064   180.00   0.68148   0.00
   6   3   9  1 o   8.093    7.465    0.00    0.68107   0.02
   5   1   3  2 o   1.181    1.197   180.00   0.67201   0.57
  17   5   5  1 o  59.655   55.415   180.00   0.68078   0.17
  14   4   7  1 o  31.208   29.081    0.00    0.68069   0.09
   7   7   6  1 o   0.308    0.287   180.00   0.68069   0.00
  15   7   3  1 o   8.501    7.943   180.00   0.68063   0.02
  11   7   5  1 o   1.296    1.218   180.00   0.68050   0.00
   4   8   5  1 o   8.167    7.736   180.00   0.68033   0.02
   1   9   3  1 o  29.759   28.281   180.00   0.68026   0.08
   6   5   8  1 o   2.300    2.192   180.00   0.68020   0.01
  11   8   3  1 o   8.319    8.022   180.00   0.67991   0.02
  10   4   8  1 o   0.302    0.292   180.00   0.67976   0.00
  24   2   2  1 o  29.026   28.106    0.00    0.67929   0.10
   6   9   2  1 o  12.134   11.610   180.00   0.67895   0.03
  12   6   6  1 o   0.306    0.289   180.00   0.67868   0.00
   2   9   3  1 o  36.889   34.753   180.00   0.67864   0.10
  21   2   5  1 o   0.318    0.295    0.00    0.67832   0.00
   8   9   0  1 o   1.045    0.960    0.00    0.67791   0.00
  23   0   4  1 o   0.876    0.803   180.00   0.67763   0.00
  20   5   3  1 o   3.008    2.733   180.00   0.67713   0.01
  20   0   6  1 o  12.520   11.318    0.00    0.67694   0.02
   9   8   4  1 o   5.945    5.369    0.00    0.67691   0.02
  10   1   9  1 o  13.268   11.969    0.00    0.67685   0.04
  15   5   6  1 o   4.501    4.046    0.00    0.67666   0.01
  18   6   3  1 o  17.421   15.644    0.00    0.67648   0.05
  16   3   7  1 o   2.006    1.938   180.00   0.67488   0.01
  25   1   1  1 o   2.416    2.338   180.00   0.67481   0.01
  17   4   6  1 o   9.628    8.674   180.00   0.67623   0.03
   8   6   7  1 o  23.613   21.309   180.00   0.67617   0.06
  12   5   7  1 o  46.181   44.801   180.00   0.67470   0.12
  19   4   5  1 o  15.222   13.801   180.00   0.67605   0.04
  17   2   7  1 o   0.285    0.259   180.00   0.67600   0.00
   3   9   3  1 o   3.577    3.255    0.00    0.67597   0.01
  24   3   0  1 o  18.036   17.556    0.00    0.67446   0.03
   8   9   1  1 o  11.746   11.436    0.00    0.67444   0.03
   4   0   8  2 o   1.422    1.483    0.00    0.66682   0.36
   9   2   9  1 o  27.431   25.269    0.00    0.67575   0.08
  17   7   1  1 o   1.909    1.861    0.00    0.67427   0.01
  19   6   2  1 o  13.444   13.123   180.00   0.67413   0.04
   7   3   9  1 o   2.143    2.092   180.00   0.67411   0.01
   5   8   5  1 o  56.253   52.655    0.00    0.67551   0.14
   0   4   9  1 o  80.235   78.390    0.00    0.67403   0.11
  23   1   4  1 o   0.201    0.197   180.00   0.67390   0.00
  15   6   5  1 o  27.570   27.072    0.00    0.67371   0.07
  19   5   4  1 o  30.785   30.277   180.00   0.67364   0.09
   1   4   9  1 o  20.656   20.385    0.00    0.67351   0.06
  14   2   8  1 o  142.395  140.531  180.00   0.67351   0.40
   7   5   8  1 o   4.180    4.158    0.00    0.67327   0.01
  20   1   6  1 o   2.087    2.080    0.00    0.67323   0.01
  24   1   3  1 o  25.223   25.195   180.00   0.67317   0.08
  15   0   8  1 o  75.704   76.059   180.00   0.67303   0.11
   8   7   6  1 o  111.453  113.334  180.00   0.67270   0.27
  21   5   2  1 o   2.267    2.306   180.00   0.67268   0.01
   4   9   3  1 o  22.037   22.460    0.00    0.67228   0.06
   7   9   2  1 o   0.071    0.071   180.00   0.67206   0.00
   2   4   9  1 o   9.112    9.137   180.00   0.67194   0.02
  14   7   4  1 o  17.561   17.409    0.00    0.67180   0.05
  13   8   2  1 o   7.949    7.822   180.00   0.67173   0.02
  14   8   0  1 o  85.850   79.513    0.00    0.67123   0.12
  24   3   1  1 o   9.614    8.696    0.00    0.67105   0.03
  17   6   4  1 o   1.039    0.924    0.00    0.67090   0.00
  23   4   1  1 o  21.789   19.266   180.00   0.66994   0.07
   6   8   5  1 o   7.060    6.333   180.00   0.66975   0.02
  15   1   8  1 o  18.752   17.447   180.00   0.66938   0.05
   3   4   9  1 o   0.303    0.283    0.00    0.66934   0.00
  13   3   8  1 o  24.240   22.770   180.00   0.66929   0.07
  18   1   7  1 o  23.221   23.327   180.00   0.66871   0.07
  11   4   8  1 o   4.266    4.293    0.00    0.66870   0.01
  23   3   3  1 o   3.321    3.434    0.00    0.66841   0.01
  12   7   5  1 o   1.400    1.452    0.00    0.66837   0.00
  25   0   2  1 o  57.161   59.597   180.00   0.66829   0.09
   4   1   7  2 o   0.134    0.109    0.00    0.65945   0.06
   0   0  10  1 o   0.950    0.999   180.00   0.66809   0.00
  22   3   4  1 o  77.574   81.592    0.00    0.66810   0.23
  14   8   1  1 o  159.773  168.874   0.00    0.66787   0.45
  12   8   3  1 o   9.049    9.568   180.00   0.66781   0.02
   5   9   3  1 o  14.649   15.484    0.00    0.66763   0.04
   1   0  10  1 o   0.062    0.066    0.00    0.66758   0.00
  20   6   0  1 o   8.344    8.795   180.00   0.66741   0.01
   9   6   7  1 o   0.906    0.953    0.00    0.66731   0.00
  10   8   4  1 o   2.996    3.127   180.00   0.66700   0.01
  22   1   5  1 o   5.445    5.657   180.00   0.66684   0.02
   8   3   9  1 o  21.732   22.096   180.00   0.66635   0.06
  22   4   3  1 o  28.574   28.965    0.00    0.66629   0.09
   2   0  10  1 o  61.834   61.864    0.00    0.66605   0.09
   4   2   5  2 o   2.642    2.659    0.00    0.65732   1.14
  11   1   9  1 o  17.632   17.520   180.00   0.66592   0.05
  10   2   9  1 o   8.867    8.796    0.00    0.66589   0.02
   4   4   9  1 o   8.453    8.332   180.00   0.66576   0.02
   9   9   1  1 o   1.738    1.704   180.00   0.66565   0.00
  13   6   6  1 o  71.742   70.300    0.00    0.66562   0.18
   8   5   8  1 o   1.547    1.512    0.00    0.66554   0.00
  15   4   7  1 o  26.617   25.965    0.00    0.66549   0.07
   1   0  11  2 o   0.127    0.123    0.00    0.65641   0.04
   5   0   6  2 o   0.005    0.005   180.00   0.65634   0.00
  21   4   4  1 o  28.096   27.056    0.00    0.66497   0.08
  25   1   2  1 o   0.273    0.259   180.00   0.66471   0.00
  16   7   3  1 o   0.062    0.057    0.00    0.66442   0.00
   2   1  10  2 o   0.025    0.023    0.00    0.65573   0.01
  19   3   6  1 o  115.248  106.943  180.00   0.66440   0.31
   8   9   2  1 o  44.491   41.161   180.00   0.66436   0.12
  17   7   2  1 o   5.690    5.177    0.00    0.66420   0.02
  20   6   1  1 o  20.959   18.888    0.00    0.66411   0.06
   1   1  10  1 o   8.061    7.197   180.00   0.66402   0.02
  22   5   0  1 o   3.020    2.687    0.00    0.66398   0.00
   9   7   6  1 o   3.152    2.801   180.00   0.66397   0.01
  25   2   1  1 o  18.902   16.759    0.00    0.66395   0.06
   3   0  10  1 o   0.040    0.034   180.00   0.66352   0.00
   7   8   5  1 o   2.736    2.304   180.00   0.66314   0.01
  23   2   4  1 o   0.554    0.465    0.00    0.66308   0.00
  18   5   5  1 o  16.847   13.816   180.00   0.66255   0.04
   2   1  10  1 o  17.457   14.295    0.00    0.66251   0.05
  20   2   6  1 o   0.458    0.374   180.00   0.66244   0.00
  24   2   3  1 o  45.472   37.029   180.00   0.66238   0.14
   6   9   3  1 o   5.755    4.621    0.00    0.66207   0.01
  13   5   7  1 o  28.553   22.701    0.00    0.66188   0.07
   5   1   4  2 o   0.811    0.682    0.00    0.65305   0.35
   1   7   7  1 o   0.100    0.079   180.00   0.66162   0.00
   5   4   9  1 o  11.845    9.114   180.00   0.66124   0.03
  24   3   2  1 o  14.500   11.111    0.00    0.66112   0.04
  16   5   6  1 o   3.731    2.856    0.00    0.66072   0.01
  22   5   1  1 o   7.236    5.539   180.00   0.66073   0.02
  21   3   5  1 o   0.128    0.100    0.00    0.66023   0.00
   2   7   7  1 o  101.023  79.482   180.00   0.66013   0.22
  23   4   2  1 o   9.273    7.328   180.00   0.66006   0.03
   4   0  10  1 o  35.186   27.838    0.00    0.66004   0.05
   3   1  10  1 o   2.628    2.080    0.00    0.66003   0.01
  18   7   0  1 o  30.353   24.407   180.00   0.65974   0.04
  10   9   0  1 o  206.146  168.608   0.00    0.65941   0.27
   0   6   8  1 o   4.615    3.884   180.00   0.65893   0.01
  15   2   8  1 o   0.006    0.006    0.00    0.65877   0.00
   3   1   9  2 o   0.613    0.686   180.00   0.64988   0.30
   1   6   8  1 o  22.608   19.998   180.00   0.65844   0.05
  18   4   6  1 o  20.458   18.295    0.00    0.65835   0.05
  18   2   7  1 o  32.049   29.476   180.00   0.65814   0.08
  17   3   7  1 o   9.985    9.246   180.00   0.65809   0.03
  14   8   2  1 o   4.124    3.823   180.00   0.65808   0.01
  16   6   5  1 o   5.147    4.836    0.00    0.65798   0.01
   9   3   9  1 o   4.061    3.869   180.00   0.65786   0.01
  10   6   7  1 o   6.206    5.950   180.00   0.65781   0.01
   3   7   7  1 o  14.670   14.269    0.00    0.65767   0.03
  19   6   3  1 o  28.123   27.544   180.00   0.65760   0.08
  16   0   8  1 o   8.694    8.668    0.00    0.65734   0.01
  12   4   8  1 o   0.859    0.861    0.00    0.65718   0.00
  15   7   4  1 o   4.939    4.949    0.00    0.65717   0.01
   9   5   8  1 o   0.590    0.591   180.00   0.65708   0.00
   2   6   8  1 o   1.712    1.712    0.00    0.65697   0.00
   1   9   4  1 o  17.418   17.336    0.00    0.65684   0.04
   4   1  10  1 o  25.002   24.458   180.00   0.65659   0.07
  18   7   1  1 o  48.964   47.720    0.00    0.65655   0.13
  11   8   4  1 o   0.604    0.588   180.00   0.65653   0.00
  22   2   5  1 o  18.751   17.969   180.00   0.65636   0.05
  21   5   3  1 o  30.215   28.692   180.00   0.65625   0.08
  20   4   5  1 o   0.065    0.062   180.00   0.65623   0.00
  10   9   1  1 o   0.781    0.740   180.00   0.65622   0.00
  21   0   6  1 o   7.541    7.060    0.00    0.65608   0.01
   9   9   2  1 o  19.978   18.543   180.00   0.65595   0.05
  13   7   5  1 o  33.504   30.980    0.00    0.65589   0.08
   6   4   9  1 o  24.293   22.396    0.00    0.65584   0.06
  26   0   0  1 o  16.740   15.433    0.00    0.65584   0.01
  14   3   8  1 o   0.926    0.851   180.00   0.65579   0.00
   8   8   5  1 o   0.144    0.132    0.00    0.65574   0.00
   7   9   3  1 o   6.336    5.796    0.00    0.65568   0.02
   5   0  10  1 o  49.614   45.307   180.00   0.65563   0.07
  11   2   9  1 o   2.803    2.548    0.00    0.65548   0.01
   2   9   4  1 o   0.048    0.044   180.00   0.65539   0.00
  13   8   3  1 o  23.385   21.210   180.00   0.65537   0.06
  10   7   6  1 o   7.496    6.755    0.00    0.65461   0.02
  12   1   9  1 o   9.043    8.144    0.00    0.65454   0.02
   3   6   8  1 o   1.381    1.243   180.00   0.65455   0.00
  20   6   2  1 o  14.248   12.823   180.00   0.65448   0.04
  25   2   2  1 o   0.067    0.060    0.00    0.65432   0.00
   4   7   7  1 o   5.037    4.521    0.00    0.65428   0.01
   0   2  10  1 o  91.409   81.845   180.00   0.65414   0.12
  20   5   4  1 o  67.079   59.900    0.00    0.65403   0.18
  16   1   8  1 o   5.042    4.491   180.00   0.65394   0.01
  24   0   4  1 o  59.260   52.523    0.00    0.65380   0.09
   1   2  10  1 o  23.966   21.105    0.00    0.65366   0.06
  15   8   1  1 o  22.901   19.973   180.00   0.65349   0.06
[truncated: 5,975 more chars]
